# Supplementary material for: Lysine supplementation is not effective for the prevention or treatment of feline herpesvirus 1 infection in cats: a systematic review
Source: BMC Vet Res. 2015 Nov 16;11:284. doi: 10.1186/s12917-015-0594-3 (PMC4647294; doi:10.1186/s12917-015-0594-3)
Supplement: Additional file 2: — Comparative analysis of arginine content of human, cat, HHV-1 and FHV-1 exome. Arginine percentage of human, cat, HHV-1 and FHV-1 proteins. Protein name, protein length in amino acids, the number of arginine residues in the protein and the percentage of arginine in the protein are shown in columns A, B, C and D, respectively. Each data set is sorted on arginine percentage. For human and feline herpesvirus 1, structural proteins are classified based on Genbank annotations (column E). (XLSX 5460 kb) [file 12917_2015_594_MOESM2_ESM.xlsx]

## Sheet: Human exome arginine %
protein (amino acid length ≥ 100)	size	n arginine	% arginine
>ENSP00000392300 pep:novel chromosome:GRCh38:2:38744717:38749564:-1 gene:ENSG00000115875 transcript:ENST00000452806 gene_biotype:protein_coding transcript_biotype:protein_coding	109	39	35.7798
>ENSP00000428293 pep:known chromosome:GRCh38:17:50745906:50751013:1 gene:ENSG00000108848 transcript:ENST00000509487 gene_biotype:protein_coding transcript_biotype:nonsense_mediated_decay	107	35	32.7103
>ENSP00000454590 pep:known chromosome:GRCh38:1:25246577:25267915:-1 gene:ENSG00000117616 transcript:ENST00000568701 gene_biotype:protein_coding transcript_biotype:protein_coding	129	42	32.5581
>ENSP00000446770 pep:known chromosome:GRCh38:12:48834458:48852141:-1 gene:ENSG00000174243 transcript:ENST00000547135 gene_biotype:protein_coding transcript_biotype:nonsense_mediated_decay	108	34	31.4815
>ENSP00000444159 pep:known chromosome:GRCh38:12:122508378:122519028:-1 gene:ENSG00000111011 transcript:ENST00000528263 gene_biotype:protein_coding transcript_biotype:nonsense_mediated_decay	175	55	31.4286
>ENSP00000241808 pep:known chromosome:GRCh38:16:11275639:11276480:-1 gene:ENSG00000122304 transcript:ENST00000241808 gene_biotype:protein_coding transcript_biotype:protein_coding	102	32	31.3725
>ENSP00000456399 pep:known chromosome:GRCh38:15:74614829:74620207:1 gene:ENSG00000179335 transcript:ENST00000562389 gene_biotype:protein_coding transcript_biotype:protein_coding	117	35	29.9145
>ENSP00000417690 pep:known chromosome:GRCh38:3:158107789:158203245:1 gene:ENSG00000174891 transcript:ENST00000494002 gene_biotype:protein_coding transcript_biotype:protein_coding	165	49	29.697
>ENSP00000413033 pep:novel chromosome:GRCh38:16:188990:206087:-1 gene:ENSG00000007392 transcript:ENST00000429378 gene_biotype:protein_coding transcript_biotype:protein_coding	170	49	28.8235
>ENSP00000455845 pep:putative chromosome:GRCh38:16:71626184:71641262:1 gene:ENSG00000140832 transcript:ENST00000565261 gene_biotype:protein_coding transcript_biotype:protein_coding	148	41	27.7027
>ENSP00000426371 pep:known chromosome:GRCh38:17:50744661:50750847:1 gene:ENSG00000108848 transcript:ENST00000504065 gene_biotype:protein_coding transcript_biotype:nonsense_mediated_decay	207	57	27.5362
>ENSP00000464758 pep:putative chromosome:GRCh38:19:5657325:5664136:1 gene:ENSG00000160633 transcript:ENST00000589006 gene_biotype:protein_coding transcript_biotype:protein_coding	153	42	27.451
>ENSP00000420018 pep:known chromosome:GRCh38:3:158110129:158544443:1 gene:ENSG00000174891 transcript:ENST00000480119 gene_biotype:protein_coding transcript_biotype:nonsense_mediated_decay	199	53	26.6332
>ENSP00000419054 pep:known chromosome:GRCh38:3:158122154:158354951:1 gene:ENSG00000174891 transcript:ENST00000477788 gene_biotype:protein_coding transcript_biotype:nonsense_mediated_decay	111	29	26.1261
>ENSP00000446948 pep:known chromosome:GRCh38:12:48840013:48852141:-1 gene:ENSG00000174243 transcript:ENST00000551468 gene_biotype:protein_coding transcript_biotype:protein_coding	138	36	26.087
>ENSP00000400912 pep:putative chromosome:GRCh38:7:100875390:100881722:1 gene:ENSG00000087087 transcript:ENST00000431645 gene_biotype:protein_coding transcript_biotype:protein_coding	112	29	25.8929
>ENSP00000419394 pep:known chromosome:GRCh38:3:158110402:158354908:1 gene:ENSG00000174891 transcript:ENST00000476899 gene_biotype:protein_coding transcript_biotype:protein_coding	194	50	25.7732
>ENSP00000455905 pep:novel chromosome:GRCh38:15:74619089:74622560:1 gene:ENSG00000179335 transcript:ENST00000562670 gene_biotype:protein_coding transcript_biotype:protein_coding	145	37	25.5172
>ENSP00000466686 pep:known chromosome:GRCh38:19:1993019:2015542:-1 gene:ENSG00000133243 transcript:ENST00000589200 gene_biotype:protein_coding transcript_biotype:nonsense_mediated_decay	110	28	25.4545
>ENSP00000244227 pep:known chromosome:GRCh38:2:69893560:69905217:1 gene:ENSG00000124380 transcript:ENST00000244227 gene_biotype:protein_coding transcript_biotype:protein_coding	155	39	25.1613
>ENSP00000395144 pep:known chromosome:GRCh38:2:69893964:69904671:1 gene:ENSG00000124380 transcript:ENST00000450162 gene_biotype:protein_coding transcript_biotype:nonsense_mediated_decay	155	39	25.1613
>ENSP00000431825 pep:known chromosome:GRCh38:15:74608372:74630201:1 gene:ENSG00000179335 transcript:ENST00000483723 gene_biotype:protein_coding transcript_biotype:nonsense_mediated_decay	152	38	25
>ENSP00000457195 pep:known chromosome:GRCh38:1:25242255:25247457:-1 gene:ENSG00000117616 transcript:ENST00000568254 gene_biotype:protein_coding transcript_biotype:nonsense_mediated_decay	226	56	24.7788
>ENSP00000457582 pep:known chromosome:GRCh38:1:25242256:25338165:-1 gene:ENSG00000117616 transcript:ENST00000473314 gene_biotype:protein_coding transcript_biotype:nonsense_mediated_decay	226	56	24.7788
>ENSP00000386806 pep:novel chromosome:GRCh38:2:38744893:38751358:-1 gene:ENSG00000115875 transcript:ENST00000409276 gene_biotype:protein_coding transcript_biotype:protein_coding	235	58	24.6809
>ENSP00000417302 pep:known chromosome:GRCh38:3:158110068:158460962:1 gene:ENSG00000174891 transcript:ENST00000471994 gene_biotype:protein_coding transcript_biotype:protein_coding	203	50	24.6305
>ENSP00000343315 pep:putative chromosome:GRCh38:12:122508367:122526960:-1 gene:ENSG00000111011 transcript:ENST00000344591 gene_biotype:protein_coding transcript_biotype:protein_coding	236	58	24.5763
>ENSP00000362820 pep:known chromosome:GRCh38:6:36594368:36605600:1 gene:ENSG00000112081 transcript:ENST00000373715 gene_biotype:protein_coding transcript_biotype:protein_coding	164	10	24.3902
>ENSP00000482833 pep:known chromosome:GRCh38:6:36594592:36602197:1 gene:ENSG00000112081 transcript:ENST00000620941 gene_biotype:protein_coding transcript_biotype:protein_coding	164	40	24.3902
>ENSP00000325905 pep:known chromosome:GRCh38:2:38743599:38751494:-1 gene:ENSG00000115875 transcript:ENST00000313117 gene_biotype:protein_coding transcript_biotype:protein_coding	238	58	24.3697
>ENSP00000402264 pep:known chromosome:GRCh38:2:38743599:38751494:-1 gene:ENSG00000115875 transcript:ENST00000446327 gene_biotype:protein_coding transcript_biotype:protein_coding	226	55	24.3363
>ENSP00000386608 pep:novel chromosome:GRCh38:2:69893959:69905218:1 gene:ENSG00000124380 transcript:ENST00000409116 gene_biotype:protein_coding transcript_biotype:protein_coding	158	38	24.0506
>ENSP00000376276 pep:known chromosome:GRCh38:17:76734115:76737333:-1 gene:ENSG00000161547 transcript:ENST00000392485 gene_biotype:protein_coding transcript_biotype:protein_coding	221	53	23.9819
>ENSP00000353089 pep:known chromosome:GRCh38:17:76734119:76737374:-1 gene:ENSG00000161547 transcript:ENST00000359995 gene_biotype:protein_coding transcript_biotype:protein_coding	221	53	23.9819
>ENSP00000462425 pep:known chromosome:GRCh38:17:76734123:76737308:-1 gene:ENSG00000161547 transcript:ENST00000585202 gene_biotype:protein_coding transcript_biotype:nonsense_mediated_decay	221	53	23.9819
>ENSP00000391278 pep:known chromosome:GRCh38:17:76734252:76737331:-1 gene:ENSG00000161547 transcript:ENST00000452355 gene_biotype:protein_coding transcript_biotype:nonsense_mediated_decay	221	53	23.9819
>ENSP00000458649 pep:known chromosome:GRCh38:17:732677:742883:1 gene:ENSG00000167695 transcript:ENST00000570699 gene_biotype:protein_coding transcript_biotype:nonsense_mediated_decay	113	27	23.8938
>ENSP00000441780 pep:novel chromosome:GRCh38:17:76734577:76737331:-1 gene:ENSG00000161547 transcript:ENST00000508921 gene_biotype:protein_coding transcript_biotype:protein_coding	209	49	23.445
>ENSP00000466704 pep:known chromosome:GRCh38:19:10491999:10503558:-1 gene:ENSG00000079999 transcript:ENST00000585845 gene_biotype:protein_coding transcript_biotype:nonsense_mediated_decay	128	15	23.4375
>ENSP00000457936 pep:novel chromosome:GRCh38:15:74615855:74624969:1 gene:ENSG00000179335 transcript:ENST00000568488 gene_biotype:protein_coding transcript_biotype:protein_coding	159	37	23.2704
>ENSP00000391510 pep:known chromosome:GRCh38:1:25244072:25247446:-1 gene:ENSG00000117616 transcript:ENST00000431849 gene_biotype:protein_coding transcript_biotype:protein_coding	242	56	23.1405
>ENSP00000456278 pep:known chromosome:GRCh38:15:74615836:74627401:1 gene:ENSG00000179335 transcript:ENST00000569063 gene_biotype:protein_coding transcript_biotype:nonsense_mediated_decay	173	40	23.1214
>ENSP00000394622 pep:known chromosome:GRCh38:3:50089881:50093851:1 gene:ENSG00000003756 transcript:ENST00000437500 gene_biotype:protein_coding transcript_biotype:protein_coding	105	24	22.8571
>ENSP00000406561 pep:novel chromosome:GRCh38:3:185917328:185922107:-1 gene:ENSG00000136527 transcript:ENST00000414862 gene_biotype:protein_coding transcript_biotype:protein_coding	106	24	22.6415
>ENSP00000357794 pep:known chromosome:GRCh38:1:152106317:152114080:-1 gene:ENSG00000159450 transcript:ENST00000368804 gene_biotype:protein_coding transcript_biotype:protein_coding	1943	435	22.3881
>ENSP00000480484 pep:known chromosome:GRCh38:1:152106317:152115454:-1 gene:ENSG00000159450 transcript:ENST00000614923 gene_biotype:protein_coding transcript_biotype:protein_coding	1943	435	22.3881
>ENSP00000480140 pep:known chromosome:GRCh38:11:95067197:95071224:1 gene:ENSG00000263465 transcript:ENST00000587424 gene_biotype:protein_coding transcript_biotype:protein_coding	282	63	22.3404
>ENSP00000393493 pep:known chromosome:GRCh38:20:35724676:35741609:-1 gene:ENSG00000131051 transcript:ENST00000434927 gene_biotype:protein_coding transcript_biotype:protein_coding	193	43	22.2798
>ENSP00000416959 pep:known chromosome:GRCh38:3:185915906:185938136:-1 gene:ENSG00000136527 transcript:ENST00000453386 gene_biotype:protein_coding transcript_biotype:protein_coding	288	64	22.2222
>ENSP00000403681 pep:novel chromosome:GRCh38:16:11275640:11276480:-1 gene:ENSG00000122304 transcript:ENST00000435245 gene_biotype:protein_coding transcript_biotype:protein_coding	140	31	22.1429
>ENSP00000361365 pep:known chromosome:GRCh38:20:46067055:46089952:-1 gene:ENSG00000124160 transcript:ENST00000372291 gene_biotype:protein_coding transcript_biotype:protein_coding	104	23	22.1154
>ENSP00000449639 pep:known chromosome:GRCh38:12:48838015:48852141:-1 gene:ENSG00000174243 transcript:ENST00000552512 gene_biotype:protein_coding transcript_biotype:protein_coding	182	3	21.4286
>ENSP00000297071 pep:known chromosome:GRCh38:7:23504780:23532041:-1 gene:ENSG00000164548 transcript:ENST00000297071 gene_biotype:protein_coding transcript_biotype:protein_coding	282	60	21.2766
>ENSP00000221448 pep:known chromosome:GRCh38:19:49085451:49108563:1 gene:ENSG00000104852 transcript:ENST00000221448 gene_biotype:protein_coding transcript_biotype:protein_coding	428	91	21.2617
>ENSP00000462616 pep:known chromosome:GRCh38:17:58003802:58006405:-1 gene:ENSG00000136450 transcript:ENST00000584668 gene_biotype:protein_coding transcript_biotype:nonsense_mediated_decay	142	30	21.1268
>ENSP00000485154 pep:putative chromosome:GRCh38:2:71276593:71365488:1 gene:ENSG00000075292 transcript:ENST00000466975 gene_biotype:protein_coding transcript_biotype:protein_coding	171	16	21.0526
>ENSP00000484697 pep:putative chromosome:GRCh38:19:1104706:1105483:1 gene:ENSG00000167468 transcript:ENST00000614791 gene_biotype:protein_coding transcript_biotype:protein_coding	133	8	21.0526
>ENSP00000472998 pep:known chromosome:GRCh38:19:49085423:49108479:1 gene:ENSG00000104852 transcript:ENST00000598441 gene_biotype:protein_coding transcript_biotype:protein_coding	437	4	21.0526
>ENSP00000387215 pep:known chromosome:GRCh38:2:238238270:238240038:-1 gene:ENSG00000144485 transcript:ENST00000409160 gene_biotype:protein_coding transcript_biotype:protein_coding	214	45	21.028
>ENSP00000462555 pep:putative chromosome:GRCh38:16:71626161:71629680:1 gene:ENSG00000140832 transcript:ENST00000567566 gene_biotype:protein_coding transcript_biotype:protein_coding	219	46	21.0046
>ENSP00000350877 pep:putative chromosome:GRCh38:17:76736405:76737331:-1 gene:ENSG00000161547 transcript:ENST00000358156 gene_biotype:protein_coding transcript_biotype:protein_coding	134	28	20.8955
>ENSP00000384872 pep:novel chromosome:GRCh38:3:50088919:50103107:1 gene:ENSG00000003756 transcript:ENST00000404526 gene_biotype:protein_coding transcript_biotype:protein_coding	139	29	20.8633
>ENSP00000406119 pep:known chromosome:GRCh38:3:50090370:50100004:1 gene:ENSG00000003756 transcript:ENST00000417905 gene_biotype:protein_coding transcript_biotype:protein_coding	120	10	20.8333
>ENSP00000451391 pep:novel chromosome:GRCh38:14:69767157:69771949:1 gene:ENSG00000100650 transcript:ENST00000553635 gene_biotype:protein_coding transcript_biotype:protein_coding	269	56	20.8178
>ENSP00000457304 pep:known chromosome:GRCh38:16:67831216:67833943:-1 gene:ENSG00000102901 transcript:ENST00000565713 gene_biotype:protein_coding transcript_biotype:nonsense_mediated_decay	101	21	20.7921
>ENSP00000470109 pep:known chromosome:GRCh38:19:17337571:17338743:1 gene:ENSG00000130299 transcript:ENST00000602165 gene_biotype:protein_coding transcript_biotype:nonsense_mediated_decay	101	21	20.7921
>ENSP00000390870 pep:putative chromosome:GRCh38:2:238239216:238240001:-1 gene:ENSG00000144485 transcript:ENST00000450098 gene_biotype:protein_coding transcript_biotype:protein_coding	145	6	20.6897
>ENSP00000259043 pep:novel chromosome:GRCh38:3:185917155:185923893:-1 gene:ENSG00000136527 transcript:ENST00000259043 gene_biotype:protein_coding transcript_biotype:protein_coding	126	26	20.6349
>ENSP00000452123 pep:novel chromosome:GRCh38:14:69726900:69772004:1 gene:ENSG00000100650 transcript:ENST00000553521 gene_biotype:protein_coding transcript_biotype:protein_coding	272	56	20.5882
>ENSP00000377892 pep:novel chromosome:GRCh38:14:69767093:69771973:1 gene:ENSG00000100650 transcript:ENST00000394366 gene_biotype:protein_coding transcript_biotype:protein_coding	272	56	20.5882
>ENSP00000451088 pep:novel chromosome:GRCh38:14:69767124:69771991:1 gene:ENSG00000100650 transcript:ENST00000557154 gene_biotype:protein_coding transcript_biotype:protein_coding	272	56	20.5882
>ENSP00000417816 pep:novel chromosome:GRCh38:3:158110107:158544525:1 gene:ENSG00000174891 transcript:ENST00000475278 gene_biotype:protein_coding transcript_biotype:protein_coding	283	58	20.4947
>ENSP00000359038 pep:known chromosome:GRCh38:1:108692341:108701803:1 gene:ENSG00000134186 transcript:ENST00000370021 gene_biotype:protein_coding transcript_biotype:protein_coding	435	89	20.4598
>ENSP00000458647 pep:putative chromosome:GRCh38:16:2752716:2763501:1 gene:ENSG00000167978 transcript:ENST00000571378 gene_biotype:protein_coding transcript_biotype:protein_coding	895	183	20.4469
>ENSP00000363577 pep:novel chromosome:GRCh38:1:23967618:23980294:-1 gene:ENSG00000188529 transcript:ENST00000374453 gene_biotype:protein_coding transcript_biotype:protein_coding	172	35	20.3488
>ENSP00000243189 pep:known chromosome:GRCh38:1:25242237:25247519:-1 gene:ENSG00000117616 transcript:ENST00000243189 gene_biotype:protein_coding transcript_biotype:protein_coding	290	59	20.3448
>ENSP00000455379 pep:putative chromosome:GRCh38:16:2253126:2264331:-1 gene:ENSG00000205937 transcript:ENST00000566397 gene_biotype:protein_coding transcript_biotype:protein_coding	128	26	20.3125
>ENSP00000455306 pep:putative chromosome:GRCh38:16:2253139:2268066:-1 gene:ENSG00000205937 transcript:ENST00000561718 gene_biotype:protein_coding transcript_biotype:protein_coding	128	13	20.3125
>ENSP00000455941 pep:known chromosome:GRCh38:16:89810985:89816648:-1 gene:ENSG00000187741 transcript:ENST00000567943 gene_biotype:protein_coding transcript_biotype:nonsense_mediated_decay	158	32	20.2532
>ENSP00000363576 pep:known chromosome:GRCh38:1:23967307:23980308:-1 gene:ENSG00000188529 transcript:ENST00000374452 gene_biotype:protein_coding transcript_biotype:protein_coding	173	35	20.2312
>ENSP00000458224 pep:known chromosome:GRCh38:17:732412:740586:1 gene:ENSG00000167695 transcript:ENST00000574327 gene_biotype:protein_coding transcript_biotype:nonsense_mediated_decay	149	30	20.1342
>ENSP00000244020 pep:known chromosome:GRCh38:20:43457928:43464247:1 gene:ENSG00000124193 transcript:ENST00000244020 gene_biotype:protein_coding transcript_biotype:protein_coding	344	69	20.0581
>ENSP00000463317 pep:putative chromosome:GRCh38:17:76736380:76737331:-1 gene:ENSG00000161547 transcript:ENST00000583836 gene_biotype:protein_coding transcript_biotype:protein_coding	130	1	20
>ENSP00000482220 pep:known chromosome:GRCh38:3:14402625:14458061:1 gene:ENSG00000131389 transcript:ENST00000622176 gene_biotype:protein_coding transcript_biotype:nonsense_mediated_decay	121	24	19.8347
>ENSP00000459524 pep:known chromosome:GRCh38:17:81914443:81918136:-1 gene:ENSG00000187531 transcript:ENST00000575360 gene_biotype:protein_coding transcript_biotype:nonsense_mediated_decay	116	23	19.8276
>ENSP00000388991 pep:known chromosome:GRCh38:1:23966445:23980296:-1 gene:ENSG00000188529 transcript:ENST00000453840 gene_biotype:protein_coding transcript_biotype:protein_coding	182	36	19.7802
>ENSP00000390711 pep:known chromosome:GRCh38:3:50088954:50100054:1 gene:ENSG00000003756 transcript:ENST00000441305 gene_biotype:protein_coding transcript_biotype:protein_coding	137	27	19.708
>ENSP00000481846 pep:known chromosome:GRCh38:1:1635738:1659012:-1 gene:ENSG00000248333 transcript:ENST00000615951 gene_biotype:protein_coding transcript_biotype:nonsense_mediated_decay	203	40	19.7044
>ENSP00000342913 pep:known chromosome:GRCh38:1:23964804:23980331:-1 gene:ENSG00000188529 transcript:ENST00000344989 gene_biotype:protein_coding transcript_biotype:protein_coding	183	36	19.6721
>ENSP00000457696 pep:known chromosome:GRCh38:15:74615892:74625825:1 gene:ENSG00000179335 transcript:ENST00000566126 gene_biotype:protein_coding transcript_biotype:protein_coding	224	44	19.6429
>ENSP00000362900 pep:known chromosome:GRCh38:1:29147743:29181987:-1 gene:ENSG00000116350 transcript:ENST00000373795 gene_biotype:protein_coding transcript_biotype:protein_coding	494	97	19.6356
>ENSP00000344149 pep:known chromosome:GRCh38:1:23969083:23980327:-1 gene:ENSG00000188529 transcript:ENST00000343255 gene_biotype:protein_coding transcript_biotype:protein_coding	261	51	19.5402
>ENSP00000420195 pep:known chromosome:GRCh38:1:23970364:23980319:-1 gene:ENSG00000188529 transcript:ENST00000492112 gene_biotype:protein_coding transcript_biotype:protein_coding	262	51	19.4656
>ENSP00000383059 pep:known chromosome:GRCh38:13:106541673:106568164:-1 gene:ENSG00000134884 transcript:ENST00000400198 gene_biotype:protein_coding transcript_biotype:protein_coding	273	53	19.4139
>ENSP00000455112 pep:novel chromosome:GRCh38:4:190173774:190175845:1 gene:ENSG00000260596 transcript:ENST00000570263 gene_biotype:protein_coding transcript_biotype:protein_coding	160	31	19.375
>ENSP00000452090 pep:novel chromosome:GRCh38:14:69767940:69769383:1 gene:ENSG00000100650 transcript:ENST00000555349 gene_biotype:protein_coding transcript_biotype:protein_coding	124	24	19.3548
>ENSP00000367861 pep:putative chromosome:GRCh38:1:1917845:1919258:-1 gene:ENSG00000178821 transcript:ENST00000378598 gene_biotype:protein_coding transcript_biotype:protein_coding	124	6	19.3548
>ENSP00000461181 pep:known chromosome:GRCh38:16:2752626:2763582:1 gene:ENSG00000167978 transcript:ENST00000576924 gene_biotype:protein_coding transcript_biotype:protein_coding	1018	197	19.3517
>ENSP00000392218 pep:putative chromosome:GRCh38:2:232764444:232790850:1 gene:ENSG00000204120 transcript:ENST00000445650 gene_biotype:protein_coding transcript_biotype:protein_coding	119	23	19.3277
>ENSP00000380882 pep:putative chromosome:GRCh38:16:189896:227686:-1 gene:ENSG00000007392 transcript:ENST00000397780 gene_biotype:protein_coding transcript_biotype:protein_coding	272	52	19.1176
>ENSP00000417204 pep:putative chromosome:GRCh38:16:30378106:30395455:1 gene:ENSG00000180035 transcript:ENST00000495929 gene_biotype:protein_coding transcript_biotype:protein_coding	110	21	19.0909
>ENSP00000471084 pep:putative chromosome:GRCh38:1:24643559:24669508:1 gene:ENSG00000133226 transcript:ENST00000596378 gene_biotype:protein_coding transcript_biotype:protein_coding	681	130	19.0896
>ENSP00000467177 pep:novel chromosome:GRCh38:19:45068420:45070955:1 gene:ENSG00000104859 transcript:ENST00000591904 gene_biotype:protein_coding transcript_biotype:protein_coding	131	25	19.084
>ENSP00000363150 pep:novel chromosome:GRCh38:20:35721867:35742258:-1 gene:ENSG00000131051 transcript:ENST00000374038 gene_biotype:protein_coding transcript_biotype:protein_coding	231	44	19.0476
>ENSP00000482391 pep:known chromosome:GRCh38:3:14402576:14478901:1 gene:ENSG00000131389 transcript:ENST00000610642 gene_biotype:protein_coding transcript_biotype:nonsense_mediated_decay	132	25	18.9394
>ENSP00000462950 pep:known chromosome:GRCh38:9:21967753:21994624:-1 gene:ENSG00000147889 transcript:ENST00000579755 gene_biotype:protein_coding transcript_biotype:protein_coding	132	25	18.9394
>ENSP00000432664 pep:known chromosome:GRCh38:9:21968001:21994411:-1 gene:ENSG00000147889 transcript:ENST00000530628 gene_biotype:protein_coding transcript_biotype:protein_coding	132	25	18.9394
>ENSP00000419534 pep:putative chromosome:GRCh38:3:50088919:50102194:1 gene:ENSG00000003756 transcript:ENST00000469838 gene_biotype:protein_coding transcript_biotype:protein_coding	143	27	18.8811
>ENSP00000350716 pep:known chromosome:GRCh38:9:25676389:25678440:-1 gene:ENSG00000198680 transcript:ENST00000358022 gene_biotype:protein_coding transcript_biotype:protein_coding	212	10	18.8679
>ENSP00000423297 pep:known chromosome:GRCh38:5:140639490:140642989:1 gene:ENSG00000113119 transcript:ENST00000515653 gene_biotype:protein_coding transcript_biotype:nonsense_mediated_decay	101	19	18.8119
>ENSP00000441116 pep:known chromosome:GRCh38:7:23504784:23532041:-1 gene:ENSG00000164548 transcript:ENST00000538367 gene_biotype:protein_coding transcript_biotype:protein_coding	181	34	18.7845
>ENSP00000480822 pep:known chromosome:GRCh38:7:23504784:23532041:-1 gene:ENSG00000164548 transcript:ENST00000621813 gene_biotype:protein_coding transcript_biotype:protein_coding	181	34	18.7845
>ENSP00000302648 pep:known chromosome:GRCh38:19:5823802:5828324:1 gene:ENSG00000171119 transcript:ENST00000303212 gene_biotype:protein_coding transcript_biotype:protein_coding	197	37	18.7817
>ENSP00000452583 pep:known chromosome:GRCh38:14:22905423:22919137:-1 gene:ENSG00000100461 transcript:ENST00000554256 gene_biotype:protein_coding transcript_biotype:protein_coding	144	3	18.75
>ENSP00000455344 pep:putative chromosome:GRCh38:16:1989660:1993169:1 gene:ENSG00000127561 transcript:ENST00000563869 gene_biotype:protein_coding transcript_biotype:protein_coding	240	9	18.75
>ENSP00000485235 pep:known chromosome:GRCh38:6:149717621:149718888:1 gene:ENSG00000278899 transcript:ENST00000623174 gene_biotype:protein_coding transcript_biotype:protein_coding	182	34	18.6813
>ENSP00000422154 pep:putative chromosome:GRCh38:5:140639453:140642385:1 gene:ENSG00000113119 transcript:ENST00000511410 gene_biotype:protein_coding transcript_biotype:protein_coding	118	11	18.6441
>ENSP00000371626 pep:known chromosome:GRCh38:3:185917715:185938103:-1 gene:ENSG00000136527 transcript:ENST00000382191 gene_biotype:protein_coding transcript_biotype:protein_coding	188	35	18.617
>ENSP00000476253 pep:known chromosome:GRCh38:19:43596617:43614497:1 gene:ENSG00000226763 transcript:ENST00000607544 gene_biotype:protein_coding transcript_biotype:protein_coding	715	133	18.6014
>ENSP00000414512 pep:known chromosome:GRCh38:19:43612107:43614487:1 gene:ENSG00000226763 transcript:ENST00000417606 gene_biotype:protein_coding transcript_biotype:protein_coding	715	133	18.6014
>ENSP00000485382 pep:putative chromosome:GRCh38:21:6484623:6496930:-1 gene:ENSG00000275895 transcript:ENST00000623375 gene_biotype:protein_coding transcript_biotype:protein_coding	167	31	18.5629
>ENSP00000418705 pep:known chromosome:GRCh38:21:43092956:43105252:-1 gene:ENSG00000160201 transcript:ENST00000459639 gene_biotype:protein_coding transcript_biotype:protein_coding	167	31	18.5629
>ENSP00000381205 pep:known chromosome:GRCh38:21:43092957:43107578:-1 gene:ENSG00000160201 transcript:ENST00000398137 gene_biotype:protein_coding transcript_biotype:protein_coding	167	31	18.5629
>ENSP00000485813 pep:novel chromosome:GRCh38:1:29148671:29181882:-1 gene:ENSG00000116350 transcript:ENST00000466448 gene_biotype:protein_coding transcript_biotype:protein_coding	378	10	18.5185
>ENSP00000457987 pep:novel chromosome:GRCh38:16:2253840:2268095:-1 gene:ENSG00000205937 transcript:ENST00000569598 gene_biotype:protein_coding transcript_biotype:protein_coding	211	39	18.4834
>ENSP00000485494 pep:putative chromosome:GRCh38:2:71276645:71365613:1 gene:ENSG00000075292 transcript:ENST00000466330 gene_biotype:protein_coding transcript_biotype:protein_coding	184	34	18.4783
>ENSP00000400831 pep:known chromosome:GRCh38:3:5122292:5179646:1 gene:ENSG00000134108 transcript:ENST00000455168 gene_biotype:protein_coding transcript_biotype:nonsense_mediated_decay	103	19	18.4466
>ENSP00000484222 pep:known chromosome:GRCh38:1:1635738:1659012:-1 gene:ENSG00000248333 transcript:ENST00000611150 gene_biotype:protein_coding transcript_biotype:nonsense_mediated_decay	244	45	18.4426
>ENSP00000398733 pep:known chromosome:GRCh38:6:33771432:33789125:-1 gene:ENSG00000161904 transcript:ENST00000421671 gene_biotype:protein_coding transcript_biotype:nonsense_mediated_decay	114	7	18.4211
>ENSP00000458099 pep:known chromosome:GRCh38:15:74619109:74625868:1 gene:ENSG00000179335 transcript:ENST00000564096 gene_biotype:protein_coding transcript_biotype:protein_coding	239	44	18.41
>ENSP00000406710 pep:known chromosome:GRCh38:2:238061082:238082221:1 gene:ENSG00000132330 transcript:ENST00000443532 gene_biotype:protein_coding transcript_biotype:nonsense_mediated_decay	109	20	18.3486
>ENSP00000376290 pep:known chromosome:GRCh38:7:23504784:23532041:-1 gene:ENSG00000164548 transcript:ENST00000392502 gene_biotype:protein_coding transcript_biotype:protein_coding	180	33	18.3333
>ENSP00000368165 pep:known chromosome:GRCh38:19:35995199:35996315:1 gene:ENSG00000205138 transcript:ENST00000378887 gene_biotype:protein_coding transcript_biotype:protein_coding	115	21	18.2609
>ENSP00000464612 pep:known chromosome:GRCh38:16:89560711:89561710:1 gene:ENSG00000167526 transcript:ENST00000467736 gene_biotype:protein_coding transcript_biotype:protein_coding	126	23	18.254
>ENSP00000215530 pep:known chromosome:GRCh38:19:639895:643703:1 gene:ENSG00000070388 transcript:ENST00000215530 gene_biotype:protein_coding transcript_biotype:protein_coding	170	31	18.2353
>ENSP00000419813 pep:known chromosome:GRCh38:1:23967173:23980356:-1 gene:ENSG00000188529 transcript:ENST00000484146 gene_biotype:protein_coding transcript_biotype:protein_coding	165	2	18.1818
>ENSP00000393696 pep:known chromosome:GRCh38:3:48599054:48609626:-1 gene:ENSG00000010256 transcript:ENST00000415995 gene_biotype:protein_coding transcript_biotype:nonsense_mediated_decay	121	30	18.1818
>ENSP00000483438 pep:known chromosome:GRCh38:7:139359846:139423457:1 gene:ENSG00000146963 transcript:ENST00000619796 gene_biotype:protein_coding transcript_biotype:protein_coding	391	71	18.1586
>ENSP00000479258 pep:known chromosome:GRCh38:11:797511:799190:1 gene:ENSG00000274897 transcript:ENST00000620120 gene_biotype:protein_coding transcript_biotype:protein_coding	215	39	18.1395
>ENSP00000452449 pep:putative chromosome:GRCh38:14:69767112:69769594:1 gene:ENSG00000100650 transcript:ENST00000553369 gene_biotype:protein_coding transcript_biotype:protein_coding	138	25	18.1159
>ENSP00000474409 pep:known chromosome:GRCh38:14:69767186:69771654:1 gene:ENSG00000100650 transcript:ENST00000555547 gene_biotype:protein_coding transcript_biotype:nonsense_mediated_decay	138	25	18.1159
>ENSP00000450918 pep:novel chromosome:GRCh38:14:69767940:69769644:1 gene:ENSG00000100650 transcript:ENST00000554021 gene_biotype:protein_coding transcript_biotype:protein_coding	138	25	18.1159
>ENSP00000347005 pep:known chromosome:GRCh38:7:139359908:139423452:1 gene:ENSG00000146963 transcript:ENST00000354926 gene_biotype:protein_coding transcript_biotype:protein_coding	392	71	18.1122
>ENSP00000456352 pep:known chromosome:GRCh38:16:2253117:2268397:-1 gene:ENSG00000205937 transcript:ENST00000566458 gene_biotype:protein_coding transcript_biotype:protein_coding	282	51	18.0851
>ENSP00000462635 pep:known chromosome:GRCh38:X:53082993:53085839:1 gene:ENSG00000184205 transcript:ENST00000578306 gene_biotype:protein_coding transcript_biotype:nonsense_mediated_decay	122	22	18.0328
>ENSP00000450274 pep:known chromosome:GRCh38:12:42331787:42375026:1 gene:ENSG00000134283 transcript:ENST00000546750 gene_biotype:protein_coding transcript_biotype:protein_coding	161	29	18.0124
>ENSP00000414302 pep:known chromosome:GRCh38:6:89095959:89118081:-1 gene:ENSG00000154548 transcript:ENST00000452027 gene_biotype:protein_coding transcript_biotype:protein_coding	261	47	18.0077
>ENSP00000451364 pep:known chromosome:GRCh38:14:22906248:22919149:-1 gene:ENSG00000100461 transcript:ENST00000555676 gene_biotype:protein_coding transcript_biotype:protein_coding	100	9	18
>ENSP00000441604 pep:known chromosome:GRCh38:7:139340359:139422511:1 gene:ENSG00000146963 transcript:ENST00000541170 gene_biotype:protein_coding transcript_biotype:protein_coding	389	70	17.9949
>ENSP00000263545 pep:known chromosome:GRCh38:7:139371412:139423457:1 gene:ENSG00000146963 transcript:ENST00000263545 gene_biotype:protein_coding transcript_biotype:protein_coding	389	70	17.9949
>ENSP00000360804 pep:novel chromosome:GRCh38:9:136359480:136363719:-1 gene:ENSG00000213221 transcript:ENST00000371739 gene_biotype:protein_coding transcript_biotype:protein_coding	117	21	17.9487
>ENSP00000423900 pep:known chromosome:GRCh38:1:1716350:1724032:-1 gene:ENSG00000008128 transcript:ENST00000479362 gene_biotype:protein_coding transcript_biotype:protein_coding	151	27	17.8808
>ENSP00000430897 pep:known chromosome:GRCh38:7:106656765:106660996:-1 gene:ENSG00000253276 transcript:ENST00000523505 gene_biotype:protein_coding transcript_biotype:protein_coding	235	42	17.8723
>ENSP00000337507 pep:known chromosome:GRCh38:16:188969:229463:-1 gene:ENSG00000007392 transcript:ENST00000337351 gene_biotype:protein_coding transcript_biotype:protein_coding	325	58	17.8462
>ENSP00000380885 pep:known chromosome:GRCh38:16:188971:229463:-1 gene:ENSG00000007392 transcript:ENST00000397783 gene_biotype:protein_coding transcript_biotype:protein_coding	325	58	17.8462
>ENSP00000411534 pep:novel chromosome:GRCh38:15:58879419:58897120:-1 gene:ENSG00000137776 transcript:ENST00000432750 gene_biotype:protein_coding transcript_biotype:protein_coding	600	107	17.8333
>ENSP00000450558 pep:known chromosome:GRCh38:14:22906245:22919149:-1 gene:ENSG00000100461 transcript:ENST00000557549 gene_biotype:protein_coding transcript_biotype:protein_coding	101	18	17.8218
>ENSP00000469474 pep:known chromosome:GRCh38:14:69569816:69574837:-1 gene:ENSG00000267909 transcript:ENST00000599174 gene_biotype:protein_coding transcript_biotype:protein_coding	707	126	17.8218
>ENSP00000293872 pep:known chromosome:GRCh38:16:188969:229450:-1 gene:ENSG00000007392 transcript:ENST00000293872 gene_biotype:protein_coding transcript_biotype:protein_coding	371	66	17.7898
>ENSP00000338823 pep:known chromosome:GRCh38:1:228204466:228213664:-1 gene:ENSG00000162913 transcript:ENST00000337335 gene_biotype:protein_coding transcript_biotype:nonsense_mediated_decay	158	28	17.7215
>ENSP00000408753 pep:putative chromosome:GRCh38:17:79795204:79801533:-1 gene:ENSG00000141570 transcript:ENST00000427800 gene_biotype:protein_coding transcript_biotype:protein_coding	175	31	17.7143
>ENSP00000438969 pep:known chromosome:GRCh38:12:122980179:122982908:1 gene:ENSG00000182196 transcript:ENST00000539770 gene_biotype:protein_coding transcript_biotype:nonsense_mediated_decay	215	38	17.6744
>ENSP00000480886 pep:putative chromosome:GRCh38:X:147943245:147948534:1 gene:ENSG00000102081 transcript:ENST00000463120 gene_biotype:protein_coding transcript_biotype:protein_coding	119	12	17.6471
>ENSP00000453328 pep:putative chromosome:GRCh38:15:100879839:100881508:1 gene:ENSG00000184254 transcript:ENST00000557963 gene_biotype:protein_coding transcript_biotype:protein_coding	102	3	17.6471
>ENSP00000366317 pep:known chromosome:GRCh38:10:21492658:21497262:-1 gene:ENSG00000204682 transcript:ENST00000377113 gene_biotype:protein_coding transcript_biotype:protein_coding	136	3	17.6471
>ENSP00000405196 pep:known chromosome:GRCh38:3:5122249:5172735:1 gene:ENSG00000134108 transcript:ENST00000429403 gene_biotype:protein_coding transcript_biotype:nonsense_mediated_decay	102	9	17.6471
>ENSP00000485043 pep:known chromosome:GRCh38:14:19300177:19302924:-1 gene:ENSG00000279508 transcript:ENST00000624585 gene_biotype:protein_coding transcript_biotype:protein_coding	210	37	17.619
>ENSP00000477091 pep:putative chromosome:GRCh38:6:44000580:44005150:1 gene:ENSG00000181577 transcript:ENST00000442114 gene_biotype:protein_coding transcript_biotype:protein_coding	222	39	17.5676
>ENSP00000481876 pep:putative chromosome:GRCh38:CHR_HSCHR14_2_CTG1:104586908:104596687:1 gene:ENSG00000274126 transcript:ENST00000619279 gene_biotype:protein_coding transcript_biotype:protein_coding	177	31	17.5141
>ENSP00000333041 pep:putative chromosome:GRCh38:14:104579764:104589543:1 gene:ENSG00000184601 transcript:ENST00000331952 gene_biotype:protein_coding transcript_biotype:protein_coding	177	31	17.5141
>ENSP00000330188 pep:known chromosome:GRCh38:12:122503458:122526999:-1 gene:ENSG00000111011 transcript:ENST00000331738 gene_biotype:protein_coding transcript_biotype:protein_coding	434	76	17.5115
>ENSP00000479373 pep:novel chromosome:GRCh38:15:90266317:90314499:1 gene:ENSG00000275674 transcript:ENST00000622269 gene_biotype:protein_coding transcript_biotype:protein_coding	103	18	17.4757
>ENSP00000440222 pep:known chromosome:GRCh38:7:139341360:139422599:1 gene:ENSG00000269955 transcript:ENST00000541515 gene_biotype:protein_coding transcript_biotype:protein_coding	458	80	17.4672
>ENSP00000390926 pep:putative chromosome:GRCh38:7:134843884:134933123:1 gene:ENSG00000122786 transcript:ENST00000445569 gene_biotype:protein_coding transcript_biotype:protein_coding	132	23	17.4242
>ENSP00000282007 pep:known chromosome:GRCh38:13:45962176:46052759:-1 gene:ENSG00000123200 transcript:ENST00000282007 gene_biotype:protein_coding transcript_biotype:protein_coding	1564	272	17.3913
>ENSP00000420150 pep:known chromosome:GRCh38:3:158105855:158544522:1 gene:ENSG00000174891 transcript:ENST00000480820 gene_biotype:protein_coding transcript_biotype:protein_coding	334	58	17.3653
>ENSP00000295930 pep:known chromosome:GRCh38:3:158110052:158544835:1 gene:ENSG00000174891 transcript:ENST00000295930 gene_biotype:protein_coding transcript_biotype:protein_coding	334	58	17.3653
>ENSP00000481697 pep:known chromosome:GRCh38:3:158110052:158544834:1 gene:ENSG00000174891 transcript:ENST00000611884 gene_biotype:protein_coding transcript_biotype:protein_coding	334	58	17.3653
>ENSP00000258962 pep:known chromosome:GRCh38:17:58004849:58007346:-1 gene:ENSG00000136450 transcript:ENST00000258962 gene_biotype:protein_coding transcript_biotype:protein_coding	248	43	17.3387
>ENSP00000440378 pep:putative chromosome:GRCh38:17:45120436:45133213:-1 gene:ENSG00000161714 transcript:ENST00000538093 gene_biotype:protein_coding transcript_biotype:protein_coding	127	22	17.3228
>ENSP00000414029 pep:novel chromosome:GRCh38:6:31954389:31958571:-1 gene:ENSG00000204356 transcript:ENST00000436289 gene_biotype:protein_coding transcript_biotype:protein_coding	260	9	17.3077
>ENSP00000480851 pep:novel chromosome:GRCh38:7:76201900:76287286:1 gene:ENSG00000177679 transcript:ENST00000611745 gene_biotype:protein_coding transcript_biotype:protein_coding	653	113	17.3047
>ENSP00000334805 pep:known chromosome:GRCh38:12:48328980:48330279:1 gene:ENSG00000187166 transcript:ENST00000335017 gene_biotype:protein_coding transcript_biotype:protein_coding	255	44	17.2549
>ENSP00000391430 pep:known chromosome:GRCh38:1:24643322:24673262:1 gene:ENSG00000133226 transcript:ENST00000447431 gene_biotype:protein_coding transcript_biotype:protein_coding	820	141	17.1951
>ENSP00000355694 pep:known chromosome:GRCh38:1:228106679:228108744:-1 gene:ENSG00000162910 transcript:ENST00000366733 gene_biotype:protein_coding transcript_biotype:protein_coding	128	22	17.1875
>ENSP00000355695 pep:known chromosome:GRCh38:1:228106679:228108897:-1 gene:ENSG00000162910 transcript:ENST00000366734 gene_biotype:protein_coding transcript_biotype:protein_coding	128	22	17.1875
>ENSP00000355696 pep:known chromosome:GRCh38:1:228106679:228109004:-1 gene:ENSG00000162910 transcript:ENST00000366735 gene_biotype:protein_coding transcript_biotype:protein_coding	128	22	17.1875
>ENSP00000355697 pep:known chromosome:GRCh38:1:228106679:228109016:-1 gene:ENSG00000162910 transcript:ENST00000366736 gene_biotype:protein_coding transcript_biotype:protein_coding	128	22	17.1875
>ENSP00000355702 pep:known chromosome:GRCh38:1:228106679:228109031:-1 gene:ENSG00000162910 transcript:ENST00000366741 gene_biotype:protein_coding transcript_biotype:protein_coding	128	22	17.1875
>ENSP00000355701 pep:known chromosome:GRCh38:1:228106679:228109031:-1 gene:ENSG00000162910 transcript:ENST00000366740 gene_biotype:protein_coding transcript_biotype:protein_coding	128	22	17.1875
>ENSP00000355700 pep:known chromosome:GRCh38:1:228106679:228109031:-1 gene:ENSG00000162910 transcript:ENST00000366739 gene_biotype:protein_coding transcript_biotype:protein_coding	128	22	17.1875
>ENSP00000355703 pep:known chromosome:GRCh38:1:228106679:228109055:-1 gene:ENSG00000162910 transcript:ENST00000366742 gene_biotype:protein_coding transcript_biotype:protein_coding	128	22	17.1875
>ENSP00000355705 pep:known chromosome:GRCh38:1:228106679:228109280:-1 gene:ENSG00000162910 transcript:ENST00000366744 gene_biotype:protein_coding transcript_biotype:protein_coding	128	22	17.1875
>ENSP00000338189 pep:known chromosome:GRCh38:1:228106679:228109283:-1 gene:ENSG00000162910 transcript:ENST00000348259 gene_biotype:protein_coding transcript_biotype:protein_coding	128	22	17.1875
>ENSP00000355708 pep:known chromosome:GRCh38:1:228106679:228109299:-1 gene:ENSG00000162910 transcript:ENST00000366747 gene_biotype:protein_coding transcript_biotype:protein_coding	128	22	17.1875
>ENSP00000355707 pep:known chromosome:GRCh38:1:228106679:228109299:-1 gene:ENSG00000162910 transcript:ENST00000366746 gene_biotype:protein_coding transcript_biotype:protein_coding	128	22	17.1875
>ENSP00000295008 pep:known chromosome:GRCh38:1:228106679:228109299:-1 gene:ENSG00000162910 transcript:ENST00000295008 gene_biotype:protein_coding transcript_biotype:protein_coding	128	22	17.1875
>ENSP00000337342 pep:known chromosome:GRCh38:1:228106679:228109299:-1 gene:ENSG00000162910 transcript:ENST00000336520 gene_biotype:protein_coding transcript_biotype:protein_coding	128	22	17.1875
>ENSP00000337361 pep:known chromosome:GRCh38:1:228106679:228109306:-1 gene:ENSG00000162910 transcript:ENST00000336300 gene_biotype:protein_coding transcript_biotype:protein_coding	128	22	17.1875
>ENSP00000375740 pep:known chromosome:GRCh38:1:228106680:228109312:-1 gene:ENSG00000162910 transcript:ENST00000391867 gene_biotype:protein_coding transcript_biotype:protein_coding	128	22	17.1875
>ENSP00000375815 pep:novel chromosome:GRCh38:19:45039046:45070855:1 gene:ENSG00000104859 transcript:ENST00000391953 gene_biotype:protein_coding transcript_biotype:protein_coding	612	105	17.1569
>ENSP00000481496 pep:putative chromosome:GRCh38:17:36942298:36943685:1 gene:ENSG00000273706 transcript:ENST00000621767 gene_biotype:protein_coding transcript_biotype:protein_coding	140	6	17.1429
>ENSP00000425092 pep:known chromosome:GRCh38:17:50719544:50756213:1 gene:ENSG00000108848 transcript:ENST00000505658 gene_biotype:protein_coding transcript_biotype:protein_coding	432	74	17.1296
>ENSP00000240304 pep:known chromosome:GRCh38:17:50719603:50752709:1 gene:ENSG00000108848 transcript:ENST00000240304 gene_biotype:protein_coding transcript_biotype:protein_coding	432	74	17.1296
>ENSP00000453662 pep:novel chromosome:GRCh38:15:58887457:58889490:-1 gene:ENSG00000137776 transcript:ENST00000557791 gene_biotype:protein_coding transcript_biotype:protein_coding	111	19	17.1171
>ENSP00000380275 pep:known chromosome:GRCh38:16:2253116:2267848:-1 gene:ENSG00000205937 transcript:ENST00000397086 gene_biotype:protein_coding transcript_biotype:protein_coding	305	52	17.0492
>ENSP00000315859 pep:known chromosome:GRCh38:16:2253116:2268412:-1 gene:ENSG00000205937 transcript:ENST00000320225 gene_biotype:protein_coding transcript_biotype:protein_coding	305	52	17.0492
>ENSP00000457723 pep:known chromosome:GRCh38:16:2253130:2267603:-1 gene:ENSG00000205937 transcript:ENST00000565678 gene_biotype:protein_coding transcript_biotype:protein_coding	305	52	17.0492
>ENSP00000457820 pep:known chromosome:GRCh38:16:2253828:2267829:-1 gene:ENSG00000205937 transcript:ENST00000568631 gene_biotype:protein_coding transcript_biotype:protein_coding	305	52	17.0492
>ENSP00000301730 pep:known chromosome:GRCh38:16:2253846:2268114:-1 gene:ENSG00000205937 transcript:ENST00000301730 gene_biotype:protein_coding transcript_biotype:protein_coding	305	52	17.0492
>ENSP00000301740 pep:known chromosome:GRCh38:16:2752329:2771412:1 gene:ENSG00000167978 transcript:ENST00000301740 gene_biotype:protein_coding transcript_biotype:protein_coding	2752	468	17.0058
>ENSP00000456490 pep:known chromosome:GRCh38:16:19067626:19078283:1 gene:ENSG00000167186 transcript:ENST00000566049 gene_biotype:protein_coding transcript_biotype:nonsense_mediated_decay	106	18	16.9811
>ENSP00000463759 pep:novel chromosome:GRCh38:7:27243368:27247176:1 gene:ENSG00000106038 transcript:ENST00000580535 gene_biotype:protein_coding transcript_biotype:protein_coding	106	9	16.9811
>ENSP00000442213 pep:known chromosome:GRCh38:19:10561233:10566008:-1 gene:ENSG00000129347 transcript:ENST00000544397 gene_biotype:protein_coding transcript_biotype:nonsense_mediated_decay	112	19	16.9643
>ENSP00000426159 pep:known chromosome:GRCh38:6:44000600:44005958:1 gene:ENSG00000181577 transcript:ENST00000336600 gene_biotype:protein_coding transcript_biotype:protein_coding	242	41	16.9421
>ENSP00000436036 pep:known chromosome:GRCh38:6:36594391:36602040:1 gene:ENSG00000112081 transcript:ENST00000477442 gene_biotype:protein_coding transcript_biotype:nonsense_mediated_decay	124	21	16.9355
>ENSP00000478415 pep:known chromosome:GRCh38:19:49665142:49673915:1 gene:ENSG00000126453 transcript:ENST00000611631 gene_biotype:protein_coding transcript_biotype:protein_coding	130	22	16.9231
>ENSP00000457110 pep:known chromosome:GRCh38:16:2253975:2265250:-1 gene:ENSG00000205937 transcript:ENST00000565870 gene_biotype:protein_coding transcript_biotype:protein_coding	302	51	16.8874
>ENSP00000267260 pep:known chromosome:GRCh38:12:118981495:119163051:1 gene:ENSG00000139767 transcript:ENST00000267260 gene_biotype:protein_coding transcript_biotype:protein_coding	611	103	16.8576
>ENSP00000304139 pep:known chromosome:GRCh38:11:7089027:7090900:1 gene:ENSG00000170748 transcript:ENST00000306904 gene_biotype:protein_coding transcript_biotype:protein_coding	392	66	16.8367
>ENSP00000381760 pep:known chromosome:GRCh38:3:51778561:51779187:-1 gene:ENSG00000214686 transcript:ENST00000398780 gene_biotype:protein_coding transcript_biotype:protein_coding	107	18	16.8224
>ENSP00000400246 pep:known chromosome:GRCh38:2:38743601:38751415:-1 gene:ENSG00000115875 transcript:ENST00000425778 gene_biotype:protein_coding transcript_biotype:nonsense_mediated_decay	137	23	16.7883
>ENSP00000416516 pep:known chromosome:GRCh38:2:38744453:38751363:-1 gene:ENSG00000115875 transcript:ENST00000425941 gene_biotype:protein_coding transcript_biotype:nonsense_mediated_decay	137	23	16.7883
>ENSP00000242848 pep:known chromosome:GRCh38:13:45954465:46052746:-1 gene:ENSG00000123200 transcript:ENST00000242848 gene_biotype:protein_coding transcript_biotype:protein_coding	1668	280	16.7866
>ENSP00000429195 pep:known chromosome:GRCh38:5:178603168:178627055:-1 gene:ENSG00000113240 transcript:ENST00000522136 gene_biotype:protein_coding transcript_biotype:nonsense_mediated_decay	143	24	16.7832
>ENSP00000449772 pep:known chromosome:GRCh38:12:42331798:42375068:1 gene:ENSG00000134283 transcript:ENST00000547847 gene_biotype:protein_coding transcript_biotype:protein_coding	168	5	16.6667
>ENSP00000398159 pep:known chromosome:GRCh38:2:38744895:38751282:-1 gene:ENSG00000115875 transcript:ENST00000431066 gene_biotype:protein_coding transcript_biotype:nonsense_mediated_decay	132	6	16.6667
>ENSP00000402544 pep:known chromosome:GRCh38:2:38744918:38751352:-1 gene:ENSG00000115875 transcript:ENST00000443213 gene_biotype:protein_coding transcript_biotype:nonsense_mediated_decay	132	4	16.6667
>ENSP00000400102 pep:known chromosome:GRCh38:22:24585620:24593066:-1 gene:ENSG00000178026 transcript:ENST00000446942 gene_biotype:protein_coding transcript_biotype:nonsense_mediated_decay	108	40	16.6667
>ENSP00000393793 pep:known chromosome:GRCh38:CHR_HSCHR6_MHC_QBL_CTG1:31944942:31948948:-1 gene:ENSG00000206357 transcript:ENST00000449057 gene_biotype:protein_coding transcript_biotype:protein_coding	240	6	16.6667
>ENSP00000396604 pep:known chromosome:GRCh38:CHR_HSCHR6_MHC_SSTO_CTG1:31947214:31951225:-1 gene:ENSG00000233801 transcript:ENST00000435435 gene_biotype:protein_coding transcript_biotype:protein_coding	240	3	16.6667
>ENSP00000395175 pep:known chromosome:GRCh38:CHR_HSCHR6_MHC_MCF_CTG1:32031003:32035014:-1 gene:ENSG00000229363 transcript:ENST00000418423 gene_biotype:protein_coding transcript_biotype:protein_coding	240	5	16.6667
>ENSP00000411724 pep:known chromosome:GRCh38:CHR_HSCHR6_MHC_COX_CTG1:31942106:31946117:-1 gene:ENSG00000231044 transcript:ENST00000424967 gene_biotype:protein_coding transcript_biotype:protein_coding	240	9	16.6667
>ENSP00000396971 pep:known chromosome:GRCh38:CHR_HSCHR6_MHC_DBB_CTG1:31936747:31940753:-1 gene:ENSG00000206268 transcript:ENST00000456281 gene_biotype:protein_coding transcript_biotype:protein_coding	240	5	16.6667
>ENSP00000233505 pep:known chromosome:GRCh38:2:26786068:26794589:1 gene:ENSG00000115163 transcript:ENST00000233505 gene_biotype:protein_coding transcript_biotype:protein_coding	114	3	16.6667
>ENSP00000371824 pep:known chromosome:GRCh38:9:212824:215741:-1 gene:ENSG00000183784 transcript:ENST00000382387 gene_biotype:protein_coding transcript_biotype:protein_coding	295	49	16.6102
>ENSP00000426293 pep:putative chromosome:GRCh38:1:1632783:1634651:1 gene:ENSG00000189409 transcript:ENST00000479814 gene_biotype:protein_coding transcript_biotype:protein_coding	265	44	16.6038
>ENSP00000463042 pep:putative chromosome:GRCh38:17:58004588:58007261:-1 gene:ENSG00000136450 transcript:ENST00000584773 gene_biotype:protein_coding transcript_biotype:protein_coding	253	42	16.6008
>ENSP00000357676 pep:known chromosome:GRCh38:1:153638084:153645470:1 gene:ENSG00000160679 transcript:ENST00000368687 gene_biotype:protein_coding transcript_biotype:protein_coding	223	37	16.5919
>ENSP00000376919 pep:putative chromosome:GRCh38:17:50719599:50751617:1 gene:ENSG00000108848 transcript:ENST00000393227 gene_biotype:protein_coding transcript_biotype:protein_coding	489	27	16.5644
>ENSP00000459587 pep:putative chromosome:GRCh38:17:7288369:7290392:-1 gene:ENSG00000006047 transcript:ENST00000571464 gene_biotype:protein_coding transcript_biotype:protein_coding	163	81	16.5644
>ENSP00000482931 pep:putative chromosome:GRCh38:CHR_HSCHR19_4_CTG3_1:54107073:54115559:-1 gene:ENSG00000276504 transcript:ENST00000615094 gene_biotype:protein_coding transcript_biotype:protein_coding	145	24	16.5517
>ENSP00000448899 pep:novel chromosome:GRCh38:19:48615331:48619163:-1 gene:ENSG00000063177 transcript:ENST00000550645 gene_biotype:protein_coding transcript_biotype:protein_coding	133	22	16.5414
>ENSP00000455257 pep:putative chromosome:GRCh38:16:19113932:19116455:1 gene:ENSG00000205730 transcript:ENST00000566735 gene_biotype:protein_coding transcript_biotype:protein_coding	127	21	16.5354
>ENSP00000483698 pep:putative chromosome:GRCh38:7:76265407:76269992:1 gene:ENSG00000177679 transcript:ENST00000464752 gene_biotype:protein_coding transcript_biotype:protein_coding	109	18	16.5138
>ENSP00000359042 pep:known chromosome:GRCh38:1:108692323:108701803:1 gene:ENSG00000134186 transcript:ENST00000370025 gene_biotype:protein_coding transcript_biotype:protein_coding	546	90	16.4835
>ENSP00000355153 pep:known chromosome:GRCh38:9:21967753:21994491:-1 gene:ENSG00000147889 transcript:ENST00000361570 gene_biotype:protein_coding transcript_biotype:protein_coding	170	14	16.4706
>ENSP00000478416 pep:known chromosome:GRCh38:3:126524333:126542879:1 gene:ENSG00000180767 transcript:ENST00000615522 gene_biotype:protein_coding transcript_biotype:protein_coding	225	37	16.4444
>ENSP00000435906 pep:putative chromosome:GRCh38:8:143684508:143693959:1 gene:ENSG00000181135 transcript:ENST00000526315 gene_biotype:protein_coding transcript_biotype:protein_coding	146	12	16.4384
>ENSP00000463329 pep:putative chromosome:GRCh38:17:39201132:39203079:1 gene:ENSG00000108298 transcript:ENST00000585199 gene_biotype:protein_coding transcript_biotype:protein_coding	128	21	16.4062
>ENSP00000420714 pep:known chromosome:GRCh38:1:175012958:175023425:-1 gene:ENSG00000120333 transcript:ENST00000476371 gene_biotype:protein_coding transcript_biotype:protein_coding	128	21	16.4062
>ENSP00000380935 pep:putative chromosome:GRCh38:5:2752265:2755376:1 gene:ENSG00000186493 transcript:ENST00000397835 gene_biotype:protein_coding transcript_biotype:protein_coding	226	37	16.3717
>ENSP00000466004 pep:putative chromosome:GRCh38:19:639895:643703:1 gene:ENSG00000070388 transcript:ENST00000586042 gene_biotype:protein_coding transcript_biotype:protein_coding	165	9	16.3636
>ENSP00000457866 pep:putative chromosome:GRCh38:X:136873978:136880764:-1 gene:ENSG00000147274 transcript:ENST00000565438 gene_biotype:protein_coding transcript_biotype:protein_coding	263	43	16.3498
>ENSP00000440906 pep:putative chromosome:GRCh38:11:60847473:60850546:1 gene:ENSG00000110104 transcript:ENST00000545580 gene_biotype:protein_coding transcript_biotype:protein_coding	104	17	16.3462
>ENSP00000358140 pep:known chromosome:GRCh38:10:119033670:119080804:-1 gene:ENSG00000107581 transcript:ENST00000369144 gene_biotype:protein_coding transcript_biotype:protein_coding	1382	225	16.2808
>ENSP00000438178 pep:known chromosome:GRCh38:10:119035793:119080823:-1 gene:ENSG00000107581 transcript:ENST00000541549 gene_biotype:protein_coding transcript_biotype:protein_coding	1382	225	16.2808
>ENSP00000414766 pep:putative chromosome:GRCh38:2:101855977:101865003:1 gene:ENSG00000071054 transcript:ENST00000418101 gene_biotype:protein_coding transcript_biotype:protein_coding	258	7	16.2791
>ENSP00000432595 pep:known chromosome:GRCh38:12:123457641:123466936:1 gene:ENSG00000184209 transcript:ENST00000526639 gene_biotype:protein_coding transcript_biotype:protein_coding	246	20	16.2602
>ENSP00000340774 pep:known chromosome:GRCh38:12:123464506:123466390:1 gene:ENSG00000184209 transcript:ENST00000350887 gene_biotype:protein_coding transcript_biotype:protein_coding	246	40	16.2602
>ENSP00000487132 pep:known chromosome:GRCh38:11:114398532:114400511:-1 gene:ENSG00000180425 transcript:ENST00000623205 gene_biotype:protein_coding transcript_biotype:protein_coding	123	40	16.2602
>ENSP00000400690 pep:known chromosome:GRCh38:2:85616187:85625690:1 gene:ENSG00000168883 transcript:ENST00000458268 gene_biotype:protein_coding transcript_biotype:nonsense_mediated_decay	154	25	16.2338
>ENSP00000461500 pep:known chromosome:GRCh38:17:4833413:4898053:1 gene:ENSG00000141503 transcript:ENST00000574453 gene_biotype:protein_coding transcript_biotype:nonsense_mediated_decay	111	6	16.2162
>ENSP00000463144 pep:known chromosome:GRCh38:1:1081825:1116089:-1 gene:ENSG00000131591 transcript:ENST00000467751 gene_biotype:protein_coding transcript_biotype:nonsense_mediated_decay	111	6	16.2162
>ENSP00000473614 pep:putative chromosome:GRCh38:19:1104415:1105761:1 gene:ENSG00000167468 transcript:ENST00000585362 gene_biotype:protein_coding transcript_biotype:protein_coding	179	29	16.2011
>ENSP00000406284 pep:known chromosome:GRCh38:22:28742042:28757510:1 gene:ENSG00000100209 transcript:ENST00000450178 gene_biotype:protein_coding transcript_biotype:nonsense_mediated_decay	105	17	16.1905
>ENSP00000438702 pep:novel chromosome:GRCh38:19:45039521:45070954:1 gene:ENSG00000104859 transcript:ENST00000544944 gene_biotype:protein_coding transcript_biotype:protein_coding	655	106	16.1832
>ENSP00000309334 pep:known chromosome:GRCh38:3:23916545:23920977:1 gene:ENSG00000174748 transcript:ENST00000307839 gene_biotype:protein_coding transcript_biotype:protein_coding	204	11	16.1765
>ENSP00000416692 pep:known chromosome:GRCh38:3:23917131:23920820:1 gene:ENSG00000174748 transcript:ENST00000413699 gene_biotype:protein_coding transcript_biotype:protein_coding	204	33	16.1765
>ENSP00000388529 pep:known chromosome:GRCh38:3:23917148:23919547:1 gene:ENSG00000174748 transcript:ENST00000415719 gene_biotype:protein_coding transcript_biotype:protein_coding	204	33	16.1765
>ENSP00000390193 pep:known chromosome:GRCh38:3:23917148:23919791:1 gene:ENSG00000174748 transcript:ENST00000435882 gene_biotype:protein_coding transcript_biotype:protein_coding	204	33	16.1765
>ENSP00000346867 pep:known chromosome:GRCh38:3:23917705:23919551:1 gene:ENSG00000174748 transcript:ENST00000354811 gene_biotype:protein_coding transcript_biotype:protein_coding	204	33	16.1765
>ENSP00000483260 pep:known chromosome:GRCh38:3:23916804:23920856:1 gene:ENSG00000174748 transcript:ENST00000611050 gene_biotype:protein_coding transcript_biotype:protein_coding	204	33	16.1765
>ENSP00000425029 pep:novel chromosome:GRCh38:5:177307882:177311896:-1 gene:ENSG00000213347 transcript:ENST00000502529 gene_biotype:protein_coding transcript_biotype:protein_coding	124	20	16.129
>ENSP00000389364 pep:novel chromosome:GRCh38:22:31528745:31561333:1 gene:ENSG00000198089 transcript:ENST00000450787 gene_biotype:protein_coding transcript_biotype:protein_coding	149	24	16.1074
>ENSP00000400494 pep:known chromosome:GRCh38:22:38291930:38294527:-1 gene:ENSG00000213923 transcript:ENST00000366216 gene_biotype:protein_coding transcript_biotype:protein_coding	118	19	16.1017
>ENSP00000485561 pep:known chromosome:GRCh38:17:6651914:6652270:1 gene:ENSG00000279257 transcript:ENST00000624159 gene_biotype:protein_coding transcript_biotype:protein_coding	118	19	16.1017
>ENSP00000369682 pep:known chromosome:GRCh38:20:3045945:3048254:1 gene:ENSG00000125901 transcript:ENST00000380325 gene_biotype:protein_coding transcript_biotype:protein_coding	205	33	16.0976
>ENSP00000389639 pep:known chromosome:GRCh38:1:42682987:42702349:1 gene:ENSG00000065978 transcript:ENST00000436427 gene_biotype:protein_coding transcript_biotype:protein_coding	373	60	16.0858
>ENSP00000367804 pep:putative chromosome:GRCh38:1:2189548:2194750:-1 gene:ENSG00000162585 transcript:ENST00000378543 gene_biotype:protein_coding transcript_biotype:protein_coding	112	9	16.0714
>ENSP00000431597 pep:putative chromosome:GRCh38:11:43942505:43944338:1 gene:ENSG00000187479 transcript:ENST00000528572 gene_biotype:protein_coding transcript_biotype:protein_coding	417	67	16.0671
>ENSP00000463985 pep:putative chromosome:GRCh38:17:39200316:39204727:1 gene:ENSG00000108298 transcript:ENST00000579374 gene_biotype:protein_coding transcript_biotype:protein_coding	193	31	16.0622
>ENSP00000375637 pep:putative chromosome:GRCh38:19:54107020:54115288:-1 gene:ENSG00000105619 transcript:ENST00000391757 gene_biotype:protein_coding transcript_biotype:protein_coding	193	31	16.0622
>ENSP00000483835 pep:putative chromosome:GRCh38:CHR_HSCHR19_4_CTG3_1:54107073:54115414:-1 gene:ENSG00000276504 transcript:ENST00000621091 gene_biotype:protein_coding transcript_biotype:protein_coding	193	31	16.0622
>ENSP00000370101 pep:putative chromosome:GRCh38:11:2883213:2885749:-1 gene:ENSG00000129757 transcript:ENST00000380725 gene_biotype:protein_coding transcript_biotype:protein_coding	131	21	16.0305
>ENSP00000221455 pep:known chromosome:GRCh38:19:45039040:45070956:1 gene:ENSG00000104859 transcript:ENST00000221455 gene_biotype:protein_coding transcript_biotype:protein_coding	674	108	16.0237
>ENSP00000455762 pep:novel chromosome:GRCh38:15:74615839:74625967:1 gene:ENSG00000179335 transcript:ENST00000568139 gene_biotype:protein_coding transcript_biotype:protein_coding	306	49	16.0131
>ENSP00000471657 pep:known chromosome:GRCh38:19:17335000:17338675:1 gene:ENSG00000130299 transcript:ENST00000601213 gene_biotype:protein_coding transcript_biotype:nonsense_mediated_decay	125	12	16
>ENSP00000347712 pep:known chromosome:GRCh38:15:62066977:62070917:1 gene:ENSG00000198535 transcript:ENST00000355522 gene_biotype:protein_coding transcript_biotype:protein_coding	369	59	15.9892
>ENSP00000465157 pep:novel chromosome:GRCh38:19:14072774:14075062:1 gene:ENSG00000141854 transcript:ENST00000587086 gene_biotype:protein_coding transcript_biotype:protein_coding	219	35	15.9817
>ENSP00000464538 pep:putative chromosome:GRCh38:17:39200342:39204711:1 gene:ENSG00000108298 transcript:ENST00000579260 gene_biotype:protein_coding transcript_biotype:protein_coding	194	31	15.9794
>ENSP00000462938 pep:putative chromosome:GRCh38:17:39200345:39204720:1 gene:ENSG00000108298 transcript:ENST00000582193 gene_biotype:protein_coding transcript_biotype:protein_coding	194	31	15.9794
>ENSP00000446783 pep:putative chromosome:GRCh38:17:48554285:48579357:-1 gene:ENSG00000120093 transcript:ENST00000465120 gene_biotype:protein_coding transcript_biotype:protein_coding	119	19	15.9664
>ENSP00000447001 pep:known chromosome:GRCh38:19:48615328:48619536:-1 gene:ENSG00000063177 transcript:ENST00000549920 gene_biotype:protein_coding transcript_biotype:protein_coding	188	15	15.9574
>ENSP00000403310 pep:known chromosome:GRCh38:12:123459523:123466299:1 gene:ENSG00000184209 transcript:ENST00000412157 gene_biotype:protein_coding transcript_biotype:protein_coding	251	40	15.9363
>ENSP00000326261 pep:known chromosome:GRCh38:1:24643012:24673267:1 gene:ENSG00000133226 transcript:ENST00000323848 gene_biotype:protein_coding transcript_biotype:protein_coding	904	18	15.9292
>ENSP00000456974 pep:known chromosome:GRCh38:16:2019545:2020755:1 gene:ENSG00000183971 transcript:ENST00000566435 gene_biotype:protein_coding transcript_biotype:protein_coding	113	144	15.9292
>ENSP00000464303 pep:known chromosome:GRCh38:17:17303366:17344866:1 gene:ENSG00000205309 transcript:ENST00000478373 gene_biotype:protein_coding transcript_biotype:nonsense_mediated_decay	113	18	15.9292
>ENSP00000478052 pep:known chromosome:GRCh38:CHR_HSCHR22_1_CTG7:23764479:23764954:1 gene:ENSG00000273579 transcript:ENST00000614752 gene_biotype:protein_coding transcript_biotype:protein_coding	132	7	15.9091
>ENSP00000479049 pep:known chromosome:GRCh38:16:1772346:1773119:-1 gene:ENSG00000074071 transcript:ENST00000613089 gene_biotype:protein_coding transcript_biotype:protein_coding	176	7	15.9091
>ENSP00000448645 pep:known chromosome:GRCh38:12:42326165:42374942:1 gene:ENSG00000134283 transcript:ENST00000552429 gene_biotype:protein_coding transcript_biotype:nonsense_mediated_decay	107	17	15.8879
>ENSP00000476598 pep:putative chromosome:GRCh38:17:2041534:2042919:1 gene:ENSG00000108963 transcript:ENST00000575162 gene_biotype:protein_coding transcript_biotype:protein_coding	107	17	15.8879
>ENSP00000413132 pep:putative chromosome:GRCh38:12:122980703:122982860:1 gene:ENSG00000182196 transcript:ENST00000412505 gene_biotype:protein_coding transcript_biotype:protein_coding	170	27	15.8824
>ENSP00000084795 pep:putative chromosome:GRCh38:19:48615331:48617884:-1 gene:ENSG00000063177 transcript:ENST00000084795 gene_biotype:protein_coding transcript_biotype:protein_coding	189	10	15.873
>ENSP00000463566 pep:known chromosome:GRCh38:17:82392441:82418637:-1 gene:ENSG00000181396 transcript:ENST00000580445 gene_biotype:protein_coding transcript_biotype:nonsense_mediated_decay	126	30	15.873
>ENSP00000357675 pep:known chromosome:GRCh38:1:153638342:153644385:1 gene:ENSG00000160679 transcript:ENST00000368686 gene_biotype:protein_coding transcript_biotype:protein_coding	101	16	15.8416
>ENSP00000457959 pep:known chromosome:GRCh38:16:66510747:66550213:-1 gene:ENSG00000166548 transcript:ENST00000567357 gene_biotype:protein_coding transcript_biotype:nonsense_mediated_decay	120	19	15.8333
>ENSP00000486047 pep:known chromosome:GRCh38:CHR_HSCHR19LRC_COX2_CTG3_1:54201473:54207180:1 gene:ENSG00000274626 transcript:ENST00000626065 gene_biotype:protein_coding transcript_biotype:protein_coding	139	22	15.8273
>ENSP00000486233 pep:known chromosome:GRCh38:CHR_HSCHR19LRC_LRC_S_CTG3_1:54201473:54207180:1 gene:ENSG00000278081 transcript:ENST00000630852 gene_biotype:protein_coding transcript_biotype:protein_coding	139	22	15.8273
>ENSP00000486773 pep:known chromosome:GRCh38:CHR_HSCHR19LRC_LRC_I_CTG3_1:54201473:54207180:1 gene:ENSG00000277359 transcript:ENST00000627525 gene_biotype:protein_coding transcript_biotype:protein_coding	139	22	15.8273
>ENSP00000485843 pep:known chromosome:GRCh38:CHR_HSCHR19LRC_LRC_J_CTG3_1:54201473:54207180:1 gene:ENSG00000275323 transcript:ENST00000630768 gene_biotype:protein_coding transcript_biotype:protein_coding	139	22	15.8273
>ENSP00000486181 pep:known chromosome:GRCh38:CHR_HSCHR19LRC_LRC_T_CTG3_1:54201473:54207180:1 gene:ENSG00000274005 transcript:ENST00000629607 gene_biotype:protein_coding transcript_biotype:protein_coding	139	22	15.8273
>ENSP00000482953 pep:known chromosome:GRCh38:CHR_HSCHR19_4_CTG3_1:54201486:54208137:1 gene:ENSG00000278270 transcript:ENST00000620740 gene_biotype:protein_coding transcript_biotype:nonsense_mediated_decay	139	22	15.8273
>ENSP00000479899 pep:known chromosome:GRCh38:CHR_HSCHR19_4_CTG3_1:54201487:54208262:1 gene:ENSG00000278270 transcript:ENST00000610644 gene_biotype:protein_coding transcript_biotype:nonsense_mediated_decay	139	22	15.8273
>ENSP00000483297 pep:novel chromosome:GRCh38:CHR_HSCHR19_4_CTG3_1:54201487:54208262:1 gene:ENSG00000278270 transcript:ENST00000614095 gene_biotype:protein_coding transcript_biotype:protein_coding	139	22	15.8273
>ENSP00000487085 pep:known chromosome:GRCh38:CHR_HSCHR19_4_CTG3_1:54201473:54207180:1 gene:ENSG00000278270 transcript:ENST00000629619 gene_biotype:protein_coding transcript_biotype:protein_coding	139	22	15.8273
>ENSP00000486703 pep:known chromosome:GRCh38:CHR_HSCHR19LRC_COX1_CTG3_1:54201290:54206997:1 gene:ENSG00000274646 transcript:ENST00000627616 gene_biotype:protein_coding transcript_biotype:protein_coding	139	22	15.8273
>ENSP00000486598 pep:known chromosome:GRCh38:CHR_HSCHR19LRC_PGF2_CTG3_1:54201473:54207180:1 gene:ENSG00000277079 transcript:ENST00000625297 gene_biotype:protein_coding transcript_biotype:protein_coding	139	22	15.8273
>ENSP00000486704 pep:known chromosome:GRCh38:CHR_HSCHR19LRC_PGF1_CTG3_1:54201463:54207169:1 gene:ENSG00000274950 transcript:ENST00000628741 gene_biotype:protein_coding transcript_biotype:protein_coding	139	22	15.8273
>ENSP00000406159 pep:known chromosome:GRCh38:19:54200871:54207522:1 gene:ENSG00000170889 transcript:ENST00000436445 gene_biotype:protein_coding transcript_biotype:nonsense_mediated_decay	139	22	15.8273
>ENSP00000383937 pep:novel chromosome:GRCh38:19:54200872:54207647:1 gene:ENSG00000170889 transcript:ENST00000402367 gene_biotype:protein_coding transcript_biotype:protein_coding	139	22	15.8273
>ENSP00000391823 pep:known chromosome:GRCh38:19:54200872:54207647:1 gene:ENSG00000170889 transcript:ENST00000445961 gene_biotype:protein_coding transcript_biotype:nonsense_mediated_decay	139	22	15.8273
>ENSP00000485771 pep:known chromosome:GRCh38:19:54200858:54206565:1 gene:ENSG00000170889 transcript:ENST00000626547 gene_biotype:protein_coding transcript_biotype:protein_coding	139	22	15.8273
>ENSP00000225430 pep:known chromosome:GRCh38:17:39200283:39204727:1 gene:ENSG00000108298 transcript:ENST00000225430 gene_biotype:protein_coding transcript_biotype:protein_coding	196	31	15.8163
>ENSP00000367945 pep:putative chromosome:GRCh38:1:1632179:1634654:1 gene:ENSG00000189409 transcript:ENST00000378675 gene_biotype:protein_coding transcript_biotype:protein_coding	386	61	15.8031
>ENSP00000482664 pep:known chromosome:GRCh38:1:1632179:1701810:1 gene:ENSG00000189409 transcript:ENST00000618459 gene_biotype:protein_coding transcript_biotype:protein_coding	386	61	15.8031
>ENSP00000455801 pep:known chromosome:GRCh38:16:67831794:67833931:-1 gene:ENSG00000102901 transcript:ENST00000562338 gene_biotype:protein_coding transcript_biotype:nonsense_mediated_decay	114	9	15.7895
>ENSP00000363510 pep:novel chromosome:GRCh38:1:24643299:24672626:1 gene:ENSG00000133226 transcript:ENST00000374389 gene_biotype:protein_coding transcript_biotype:protein_coding	913	144	15.7722
>ENSP00000408288 pep:known chromosome:GRCh38:14:23295643:23302848:-1 gene:ENSG00000235194 transcript:ENST00000452015 gene_biotype:protein_coding transcript_biotype:protein_coding	279	44	15.7706
>ENSP00000409925 pep:putative chromosome:GRCh38:22:31082485:31088880:1 gene:ENSG00000183963 transcript:ENST00000438223 gene_biotype:protein_coding transcript_biotype:protein_coding	127	20	15.748
>ENSP00000421691 pep:novel chromosome:GRCh38:4:53428066:53460861:1 gene:ENSG00000145216 transcript:ENST00000504094 gene_biotype:protein_coding transcript_biotype:protein_coding	254	40	15.748
>ENSP00000455722 pep:known chromosome:GRCh38:16:1349426:1351473:-1 gene:ENSG00000007520 transcript:ENST00000566296 gene_biotype:protein_coding transcript_biotype:nonsense_mediated_decay	108	17	15.7407
>ENSP00000449204 pep:novel chromosome:GRCh38:19:48615331:48619181:-1 gene:ENSG00000063177 transcript:ENST00000552588 gene_biotype:protein_coding transcript_biotype:protein_coding	159	25	15.7233
>ENSP00000257181 pep:known chromosome:GRCh38:1:52404564:52420839:1 gene:ENSG00000134748 transcript:ENST00000257181 gene_biotype:protein_coding transcript_biotype:protein_coding	312	49	15.7051
>ENSP00000485221 pep:putative chromosome:GRCh38:19:7869064:7873597:-1 gene:ENSG00000183248 transcript:ENST00000615988 gene_biotype:protein_coding transcript_biotype:protein_coding	274	43	15.6934
>ENSP00000364370 pep:known chromosome:GRCh38:20:33662284:33663914:1 gene:ENSG00000149609 transcript:ENST00000375222 gene_biotype:protein_coding transcript_biotype:protein_coding	153	8	15.6863
>ENSP00000417359 pep:putative chromosome:GRCh38:4:1696295:1712344:-1 gene:ENSG00000163950 transcript:ENST00000480936 gene_biotype:protein_coding transcript_biotype:protein_coding	185	29	15.6757
>ENSP00000311479 pep:known chromosome:GRCh38:11:66975277:66977004:1 gene:ENSG00000173237 transcript:ENST00000308963 gene_biotype:protein_coding transcript_biotype:protein_coding	115	18	15.6522
>ENSP00000409269 pep:known chromosome:GRCh38:CHR_HSCHR6_MHC_QBL_CTG1:31944686:31948856:-1 gene:ENSG00000206357 transcript:ENST00000434518 gene_biotype:protein_coding transcript_biotype:protein_coding	294	46	15.6463
>ENSP00000407630 pep:known chromosome:GRCh38:CHR_HSCHR6_MHC_SSTO_CTG1:31946958:31951133:-1 gene:ENSG00000233801 transcript:ENST00000456263 gene_biotype:protein_coding transcript_biotype:protein_coding	294	46	15.6463
>ENSP00000393794 pep:known chromosome:GRCh38:CHR_HSCHR6_MHC_MCF_CTG1:32030747:32034922:-1 gene:ENSG00000229363 transcript:ENST00000453084 gene_biotype:protein_coding transcript_biotype:protein_coding	294	46	15.6463
>ENSP00000409389 pep:known chromosome:GRCh38:6:31954304:31958479:-1 gene:ENSG00000204356 transcript:ENST00000454913 gene_biotype:protein_coding transcript_biotype:protein_coding	294	46	15.6463
>ENSP00000397565 pep:known chromosome:GRCh38:CHR_HSCHR6_MHC_COX_CTG1:31941850:31946025:-1 gene:ENSG00000231044 transcript:ENST00000437732 gene_biotype:protein_coding transcript_biotype:protein_coding	294	46	15.6463
>ENSP00000410872 pep:known chromosome:GRCh38:CHR_HSCHR6_MHC_DBB_CTG1:31936491:31940661:-1 gene:ENSG00000206268 transcript:ENST00000411745 gene_biotype:protein_coding transcript_biotype:protein_coding	294	46	15.6463
>ENSP00000485126 pep:known chromosome:GRCh38:10:93074312:93077479:1 gene:ENSG00000095596 transcript:ENST00000624589 gene_biotype:protein_coding transcript_biotype:nonsense_mediated_decay	256	40	15.625
>ENSP00000487058 pep:known chromosome:GRCh38:CHR_HSCHR14_2_CTG1:104586828:104597659:1 gene:ENSG00000274126 transcript:ENST00000630349 gene_biotype:protein_coding transcript_biotype:protein_coding	160	5	15.625
>ENSP00000480567 pep:known chromosome:GRCh38:CHR_HSCHR14_2_CTG1:104588285:104596952:1 gene:ENSG00000274126 transcript:ENST00000618752 gene_biotype:protein_coding transcript_biotype:protein_coding	160	5	15.625
>ENSP00000452502 pep:known chromosome:GRCh38:14:104579684:104590515:1 gene:ENSG00000184601 transcript:ENST00000557649 gene_biotype:protein_coding transcript_biotype:protein_coding	160	5	15.625
>ENSP00000386487 pep:known chromosome:GRCh38:14:104581141:104589808:1 gene:ENSG00000184601 transcript:ENST00000410013 gene_biotype:protein_coding transcript_biotype:protein_coding	160	15	15.625
>ENSP00000424188 pep:novel chromosome:GRCh38:6:167951949:167963060:1 gene:ENSG00000130396 transcript:ENST00000476946 gene_biotype:protein_coding transcript_biotype:protein_coding	128	15	15.625
>ENSP00000456998 pep:known chromosome:GRCh38:16:788624:789636:1 gene:ENSG00000127586 transcript:ENST00000563545 gene_biotype:protein_coding transcript_biotype:nonsense_mediated_decay	103	16	15.534
>ENSP00000475147 pep:novel chromosome:GRCh38:17:35844077:35847192:1 gene:ENSG00000270647 transcript:ENST00000604694 gene_biotype:protein_coding transcript_biotype:protein_coding	213	11	15.493
>ENSP00000350532 pep:putative chromosome:GRCh38:12:122981140:122982676:1 gene:ENSG00000182196 transcript:ENST00000357866 gene_biotype:protein_coding transcript_biotype:protein_coding	181	28	15.4696
>ENSP00000476825 pep:known chromosome:GRCh38:19:18166276:18169231:1 gene:ENSG00000105647 transcript:ENST00000464016 gene_biotype:protein_coding transcript_biotype:nonsense_mediated_decay	123	19	15.4472
>ENSP00000395888 pep:known chromosome:GRCh38:2:185745540:185766549:1 gene:ENSG00000188738 transcript:ENST00000429412 gene_biotype:protein_coding transcript_biotype:nonsense_mediated_decay	136	21	15.4412
>ENSP00000438799 pep:known chromosome:GRCh38:11:124877388:124881463:1 gene:ENSG00000154134 transcript:ENST00000543966 gene_biotype:protein_coding transcript_biotype:protein_coding	149	23	15.4362
>ENSP00000476830 pep:known chromosome:GRCh38:1:161159521:161160992:1 gene:ENSG00000143258 transcript:ENST00000479344 gene_biotype:protein_coding transcript_biotype:protein_coding	117	6	15.3846
>ENSP00000428782 pep:putative chromosome:GRCh38:5:31514994:31526326:-1 gene:ENSG00000113360 transcript:ENST00000512302 gene_biotype:protein_coding transcript_biotype:protein_coding	195	4	15.3846
>ENSP00000447894 pep:putative chromosome:GRCh38:19:48615393:48619127:-1 gene:ENSG00000063177 transcript:ENST00000550973 gene_biotype:protein_coding transcript_biotype:protein_coding	130	12	15.3846
>ENSP00000464956 pep:known chromosome:GRCh38:19:45641647:45642832:1 gene:ENSG00000267757 transcript:ENST00000593161 gene_biotype:protein_coding transcript_biotype:protein_coding	104	10	15.3846
>ENSP00000357683 pep:known chromosome:GRCh38:1:153634049:153646306:1 gene:ENSG00000160679 transcript:ENST00000368694 gene_biotype:protein_coding transcript_biotype:protein_coding	248	19	15.3226
>ENSP00000376474 pep:known chromosome:GRCh38:17:68512450:68532759:1 gene:ENSG00000108946 transcript:ENST00000392710 gene_biotype:protein_coding transcript_biotype:nonsense_mediated_decay	124	38	15.3226
>ENSP00000482619 pep:putative chromosome:GRCh38:2:72916260:72934328:1 gene:ENSG00000135638 transcript:ENST00000394111 gene_biotype:protein_coding transcript_biotype:protein_coding	209	32	15.311
>ENSP00000478556 pep:known chromosome:GRCh38:6:165660069:165662554:-1 gene:ENSG00000112541 transcript:ENST00000616273 gene_biotype:protein_coding transcript_biotype:protein_coding	183	28	15.3005
>ENSP00000457450 pep:known chromosome:GRCh38:16:2460937:2464963:1 gene:ENSG00000162062 transcript:ENST00000565716 gene_biotype:protein_coding transcript_biotype:nonsense_mediated_decay	170	26	15.2941
>ENSP00000368639 pep:known chromosome:GRCh38:6:13272672:13287481:1 gene:ENSG00000112137 transcript:ENST00000379335 gene_biotype:protein_coding transcript_biotype:protein_coding	144	11	15.2778
>ENSP00000462526 pep:known chromosome:GRCh38:17:82058341:82061695:-1 gene:ENSG00000169718 transcript:ENST00000580731 gene_biotype:protein_coding transcript_biotype:nonsense_mediated_decay	190	29	15.2632
>ENSP00000357679 pep:known chromosome:GRCh38:1:153633982:153646305:1 gene:ENSG00000160679 transcript:ENST00000368690 gene_biotype:protein_coding transcript_biotype:protein_coding	249	38	15.261
>ENSP00000317404 pep:known chromosome:GRCh38:3:126524283:126543291:1 gene:ENSG00000180767 transcript:ENST00000319340 gene_biotype:protein_coding transcript_biotype:protein_coding	341	52	15.2493
>ENSP00000423053 pep:known chromosome:GRCh38:4:677954:681990:1 gene:ENSG00000215375 transcript:ENST00000513662 gene_biotype:protein_coding transcript_biotype:nonsense_mediated_decay	105	16	15.2381
>ENSP00000462609 pep:known chromosome:GRCh38:19:5674947:5691667:1 gene:ENSG00000130255 transcript:ENST00000579649 gene_biotype:protein_coding transcript_biotype:protein_coding	105	16	15.2381
>ENSP00000464342 pep:known chromosome:GRCh38:19:5681182:5691633:1 gene:ENSG00000130255 transcript:ENST00000577222 gene_biotype:protein_coding transcript_biotype:protein_coding	105	16	15.2381
>ENSP00000252543 pep:known chromosome:GRCh38:19:5690196:5691876:1 gene:ENSG00000130255 transcript:ENST00000347512 gene_biotype:protein_coding transcript_biotype:protein_coding	105	16	15.2381
>ENSP00000378081 pep:known chromosome:GRCh38:19:5690316:5691667:1 gene:ENSG00000130255 transcript:ENST00000394580 gene_biotype:protein_coding transcript_biotype:protein_coding	105	16	15.2381
>ENSP00000466261 pep:known chromosome:GRCh38:17:15999784:16004251:1 gene:ENSG00000011295 transcript:ENST00000466729 gene_biotype:protein_coding transcript_biotype:nonsense_mediated_decay	171	26	15.2047
>ENSP00000435404 pep:known chromosome:GRCh38:CHR_HSCHR6_MHC_SSTO_CTG1:31538388:31548451:1 gene:ENSG00000236346 transcript:ENST00000460131 gene_biotype:protein_coding transcript_biotype:nonsense_mediated_decay	125	19	15.2
>ENSP00000437148 pep:known chromosome:GRCh38:6:31547640:31557705:1 gene:ENSG00000204498 transcript:ENST00000496233 gene_biotype:protein_coding transcript_biotype:nonsense_mediated_decay	125	19	15.2
>ENSP00000394637 pep:putative chromosome:GRCh38:22:31087878:31089725:1 gene:ENSG00000183963 transcript:ENST00000431481 gene_biotype:protein_coding transcript_biotype:protein_coding	158	12	15.1899
>ENSP00000387008 pep:putative chromosome:GRCh38:2:238238860:238240041:-1 gene:ENSG00000144485 transcript:ENST00000409574 gene_biotype:protein_coding transcript_biotype:protein_coding	112	17	15.1786
>ENSP00000462491 pep:putative chromosome:GRCh38:17:8121804:8124092:-1 gene:ENSG00000179111 transcript:ENST00000577735 gene_biotype:protein_coding transcript_biotype:protein_coding	145	22	15.1724
>ENSP00000398788 pep:known chromosome:GRCh38:3:23916804:23923692:1 gene:ENSG00000174748 transcript:ENST00000456530 gene_biotype:protein_coding transcript_biotype:protein_coding	145	22	15.1724
>ENSP00000340789 pep:known chromosome:GRCh38:4:72031902:72147812:1 gene:ENSG00000056291 transcript:ENST00000344413 gene_biotype:protein_coding transcript_biotype:protein_coding	132	5	15.1515
>ENSP00000454461 pep:known chromosome:GRCh38:16:2254029:2268054:-1 gene:ENSG00000205937 transcript:ENST00000561518 gene_biotype:protein_coding transcript_biotype:protein_coding	284	43	15.1408
>ENSP00000474283 pep:known chromosome:GRCh38:12:120461762:120469639:-1 gene:ENSG00000111786 transcript:ENST00000603963 gene_biotype:protein_coding transcript_biotype:nonsense_mediated_decay	119	18	15.1261
>ENSP00000473364 pep:known chromosome:GRCh38:9:137111999:137114691:-1 gene:ENSG00000176978 transcript:ENST00000472306 gene_biotype:protein_coding transcript_biotype:nonsense_mediated_decay	119	18	15.1261
>ENSP00000369755 pep:known chromosome:GRCh38:15:62163535:62165283:-1 gene:ENSG00000205502 transcript:ENST00000380392 gene_biotype:protein_coding transcript_biotype:protein_coding	364	55	15.1099
>ENSP00000465991 pep:novel chromosome:GRCh38:19:55132794:55149206:-1 gene:ENSG00000105048 transcript:ENST00000588426 gene_biotype:protein_coding transcript_biotype:protein_coding	159	8	15.0943
>ENSP00000366189 pep:known chromosome:GRCh38:17:44911303:44915500:-1 gene:ENSG00000131095 transcript:ENST00000376990 gene_biotype:protein_coding transcript_biotype:nonsense_mediated_decay	179	27	15.0838
>ENSP00000481371 pep:known chromosome:GRCh38:19:39246314:39248856:-1 gene:ENSG00000272395 transcript:ENST00000610963 gene_biotype:polymorphic_pseudogene transcript_biotype:protein_coding	179	27	15.0838
>ENSP00000446634 pep:novel chromosome:GRCh38:19:48615333:48617797:-1 gene:ENSG00000063177 transcript:ENST00000546623 gene_biotype:protein_coding transcript_biotype:protein_coding	166	25	15.0602
>ENSP00000436776 pep:known chromosome:GRCh38:1:200027657:200044535:1 gene:ENSG00000116833 transcript:ENST00000474307 gene_biotype:protein_coding transcript_biotype:nonsense_mediated_decay	113	17	15.0442
>ENSP00000387925 pep:novel chromosome:GRCh38:3:23916591:23919286:1 gene:ENSG00000174748 transcript:ENST00000422218 gene_biotype:protein_coding transcript_biotype:protein_coding	133	20	15.0376
>ENSP00000485311 pep:known chromosome:GRCh38:17:8188933:8189688:1 gene:ENSG00000279152 transcript:ENST00000622992 gene_biotype:protein_coding transcript_biotype:protein_coding	133	20	15.0376
>ENSP00000419789 pep:putative chromosome:GRCh38:7:150368809:150372162:1 gene:ENSG00000214022 transcript:ENST00000475514 gene_biotype:protein_coding transcript_biotype:protein_coding	366	55	15.0273
>ENSP00000416921 pep:known chromosome:GRCh38:5:177305500:177311898:-1 gene:ENSG00000213347 transcript:ENST00000427908 gene_biotype:protein_coding transcript_biotype:protein_coding	193	29	15.0259
>ENSP00000482154 pep:known chromosome:GRCh38:19:49665142:49673915:1 gene:ENSG00000126453 transcript:ENST00000614495 gene_biotype:protein_coding transcript_biotype:protein_coding	193	29	15.0259
>ENSP00000479086 pep:known chromosome:GRCh38:4:8867050:8871817:-1 gene:ENSG00000215612 transcript:ENST00000617742 gene_biotype:protein_coding transcript_biotype:protein_coding	373	56	15.0134
>ENSP00000485022 pep:putative chromosome:GRCh38:21:6484623:6499200:-1 gene:ENSG00000275895 transcript:ENST00000610664 gene_biotype:protein_coding transcript_biotype:protein_coding	240	21	15
>ENSP00000291552 pep:known chromosome:GRCh38:21:43092956:43107587:-1 gene:ENSG00000160201 transcript:ENST00000291552 gene_biotype:protein_coding transcript_biotype:protein_coding	240	3	15
>ENSP00000449746 pep:novel chromosome:GRCh38:12:53006468:53034619:1 gene:ENSG00000063046 transcript:ENST00000549481 gene_biotype:protein_coding transcript_biotype:protein_coding	360	6	15
>ENSP00000468326 pep:putative chromosome:GRCh38:19:11540236:11541173:1 gene:ENSG00000130176 transcript:ENST00000585869 gene_biotype:protein_coding transcript_biotype:protein_coding	120	12	15
>ENSP00000368633 pep:known chromosome:GRCh38:6:13272757:13283907:1 gene:ENSG00000112137 transcript:ENST00000379329 gene_biotype:protein_coding transcript_biotype:protein_coding	140	6	15
>ENSP00000480028 pep:putative chromosome:GRCh38:13:44989529:44990427:1 gene:ENSG00000133114 transcript:ENST00000611650 gene_biotype:protein_coding transcript_biotype:protein_coding	100	6	15
>ENSP00000270631 pep:known chromosome:GRCh38:19:49422414:49423441:-1 gene:ENSG00000142538 transcript:ENST00000270631 gene_biotype:protein_coding transcript_biotype:protein_coding	100	6	15
>ENSP00000484442 pep:putative chromosome:GRCh38:16:69339081:69339506:-1 gene:ENSG00000213380 transcript:ENST00000615447 gene_biotype:protein_coding transcript_biotype:protein_coding	120	3	15
>ENSP00000336868 pep:known chromosome:GRCh38:2:26785997:26794593:1 gene:ENSG00000115163 transcript:ENST00000335756 gene_biotype:protein_coding transcript_biotype:protein_coding	140	3	15
>ENSP00000462289 pep:known chromosome:GRCh38:1:1702881:1724324:-1 gene:ENSG00000008128 transcript:ENST00000460465 gene_biotype:protein_coding transcript_biotype:nonsense_mediated_decay	407	61	14.9877
>ENSP00000370305 pep:known chromosome:GRCh38:5:66144835:66179114:1 gene:ENSG00000153914 transcript:ENST00000380918 gene_biotype:protein_coding transcript_biotype:protein_coding	508	19	14.9606
>ENSP00000402381 pep:putative chromosome:GRCh38:11:119168408:119173630:1 gene:ENSG00000160703 transcript:ENST00000422249 gene_biotype:protein_coding transcript_biotype:protein_coding	127	76	14.9606
>ENSP00000414506 pep:known chromosome:GRCh38:20:63736283:63738234:1 gene:ENSG00000203896 transcript:ENST00000444951 gene_biotype:protein_coding transcript_biotype:protein_coding	107	16	14.9533
>ENSP00000405590 pep:known chromosome:GRCh38:3:23916979:23919409:1 gene:ENSG00000174748 transcript:ENST00000434031 gene_biotype:protein_coding transcript_biotype:protein_coding	174	13	14.9425
>ENSP00000397131 pep:known chromosome:GRCh38:19:11147081:11155807:-1 gene:ENSG00000161888 transcript:ENST00000423327 gene_biotype:protein_coding transcript_biotype:nonsense_mediated_decay	134	20	14.9254
>ENSP00000296215 pep:known chromosome:GRCh38:1:37534449:37554302:-1 gene:ENSG00000163877 transcript:ENST00000296215 gene_biotype:protein_coding transcript_biotype:protein_coding	396	59	14.899
>ENSP00000466531 pep:known chromosome:GRCh38:18:12449668:12506519:-1 gene:ENSG00000134278 transcript:ENST00000592156 gene_biotype:protein_coding transcript_biotype:nonsense_mediated_decay	121	18	14.876
>ENSP00000405058 pep:putative chromosome:GRCh38:17:79795049:79798331:-1 gene:ENSG00000141570 transcript:ENST00000413392 gene_biotype:protein_coding transcript_biotype:protein_coding	242	18	14.876
>ENSP00000361174 pep:known chromosome:GRCh38:20:46685534:46689440:-1 gene:ENSG00000172315 transcript:ENST00000372102 gene_biotype:protein_coding transcript_biotype:protein_coding	121	36	14.876
>ENSP00000419794 pep:known chromosome:GRCh38:3:158110089:158545730:1 gene:ENSG00000174891 transcript:ENST00000464171 gene_biotype:protein_coding transcript_biotype:protein_coding	276	41	14.8551
>ENSP00000308671 pep:known chromosome:GRCh38:3:158110106:158544793:1 gene:ENSG00000174891 transcript:ENST00000312179 gene_biotype:protein_coding transcript_biotype:protein_coding	276	41	14.8551
>ENSP00000426351 pep:putative chromosome:GRCh38:5:177304688:177306614:1 gene:ENSG00000169230 transcript:ENST00000503853 gene_biotype:protein_coding transcript_biotype:protein_coding	202	30	14.8515
>ENSP00000359958 pep:known chromosome:GRCh38:1:71063291:71081297:-1 gene:ENSG00000132485 transcript:ENST00000370920 gene_biotype:protein_coding transcript_biotype:protein_coding	330	49	14.8485
>ENSP00000371557 pep:known chromosome:GRCh38:11:1732410:1750580:-1 gene:ENSG00000244242 transcript:ENST00000382123 gene_biotype:protein_coding transcript_biotype:nonsense_mediated_decay	128	19	14.8438
>ENSP00000413771 pep:known chromosome:GRCh38:3:39502066:39524494:1 gene:ENSG00000168314 transcript:ENST00000442631 gene_biotype:protein_coding transcript_biotype:nonsense_mediated_decay	182	27	14.8352
>ENSP00000453840 pep:known chromosome:GRCh38:14:24261798:24263538:-1 gene:ENSG00000092295 transcript:ENST00000558074 gene_biotype:protein_coding transcript_biotype:protein_coding	135	8	14.8148
>ENSP00000363495 pep:known chromosome:GRCh38:20:35433029:35435450:1 gene:ENSG00000204183 transcript:ENST00000374375 gene_biotype:protein_coding transcript_biotype:protein_coding	250	37	14.8
>ENSP00000465049 pep:putative chromosome:GRCh38:17:78130778:78132465:1 gene:ENSG00000167895 transcript:ENST00000590799 gene_biotype:protein_coding transcript_biotype:protein_coding	196	29	14.7959
>ENSP00000457690 pep:known chromosome:GRCh38:16:2262754:2267852:-1 gene:ENSG00000205937 transcript:ENST00000564601 gene_biotype:protein_coding transcript_biotype:protein_coding	169	25	14.7929
>ENSP00000409431 pep:putative chromosome:GRCh38:2:237692333:237749300:1 gene:ENSG00000124831 transcript:ENST00000420665 gene_biotype:protein_coding transcript_biotype:protein_coding	149	22	14.7651
>ENSP00000422149 pep:known chromosome:GRCh38:1:1702881:1722832:-1 gene:ENSG00000008128 transcript:ENST00000509982 gene_biotype:protein_coding transcript_biotype:nonsense_mediated_decay	420	62	14.7619
>ENSP00000460661 pep:known chromosome:GRCh38:17:81234003:81239057:-1 gene:ENSG00000167302 transcript:ENST00000570854 gene_biotype:protein_coding transcript_biotype:nonsense_mediated_decay	183	27	14.7541
>ENSP00000400491 pep:known chromosome:GRCh38:3:39467605:39513512:1 gene:ENSG00000168314 transcript:ENST00000420739 gene_biotype:protein_coding transcript_biotype:protein_coding	183	27	14.7541
>ENSP00000388827 pep:known chromosome:GRCh38:3:39467680:39503027:1 gene:ENSG00000168314 transcript:ENST00000441980 gene_biotype:protein_coding transcript_biotype:protein_coding	183	9	14.7541
>ENSP00000389055 pep:known chromosome:GRCh38:3:39502063:39524882:1 gene:ENSG00000168314 transcript:ENST00000424090 gene_biotype:protein_coding transcript_biotype:nonsense_mediated_decay	183	9	14.7541
>ENSP00000303015 pep:known chromosome:GRCh38:X:15790472:15823260:1 gene:ENSG00000169249 transcript:ENST00000307771 gene_biotype:protein_coding transcript_biotype:protein_coding	482	71	14.7303
>ENSP00000268349 pep:putative chromosome:GRCh38:16:53934030:54114463:1 gene:ENSG00000140718 transcript:ENST00000268349 gene_biotype:protein_coding transcript_biotype:protein_coding	129	19	14.7287
>ENSP00000482608 pep:known chromosome:GRCh38:X:52897306:52907613:1 gene:ENSG00000179304 transcript:ENST00000612188 gene_biotype:protein_coding transcript_biotype:protein_coding	129	19	14.7287
>ENSP00000427948 pep:known chromosome:GRCh38:8:23246666:23258830:1 gene:ENSG00000147457 transcript:ENST00000519503 gene_biotype:protein_coding transcript_biotype:nonsense_mediated_decay	163	24	14.7239
>ENSP00000310726 pep:known chromosome:GRCh38:13:21176645:21179084:1 gene:ENSG00000173141 transcript:ENST00000309594 gene_biotype:protein_coding transcript_biotype:protein_coding	102	5	14.7059
>ENSP00000469233 pep:putative chromosome:GRCh38:19:42201714:42217682:-1 gene:ENSG00000160570 transcript:ENST00000598727 gene_biotype:protein_coding transcript_biotype:protein_coding	204	30	14.7059
>ENSP00000469811 pep:putative chromosome:GRCh38:19:7678501:7682854:1 gene:ENSG00000269711 transcript:ENST00000597959 gene_biotype:protein_coding transcript_biotype:protein_coding	136	5	14.7059
>ENSP00000307889 pep:known chromosome:GRCh38:16:89560657:89566828:1 gene:ENSG00000167526 transcript:ENST00000311528 gene_biotype:protein_coding transcript_biotype:protein_coding	211	31	14.6919
>ENSP00000455009 pep:known chromosome:GRCh38:16:89560681:89563080:1 gene:ENSG00000167526 transcript:ENST00000567815 gene_biotype:protein_coding transcript_biotype:protein_coding	211	31	14.6919
>ENSP00000376811 pep:known chromosome:GRCh38:16:89560711:89564542:1 gene:ENSG00000167526 transcript:ENST00000393099 gene_biotype:protein_coding transcript_biotype:protein_coding	211	31	14.6919
>ENSP00000403610 pep:known chromosome:GRCh38:22:38292314:38298852:-1 gene:ENSG00000213923 transcript:ENST00000431632 gene_biotype:protein_coding transcript_biotype:protein_coding	143	21	14.6853
>ENSP00000361092 pep:known chromosome:GRCh38:9:133328774:133336398:-1 gene:ENSG00000148296 transcript:ENST00000372022 gene_biotype:protein_coding transcript_biotype:protein_coding	361	53	14.6814
>ENSP00000485909 pep:known chromosome:GRCh38:CHR_HG2030_PATCH:133328922:133336546:-1 gene:ENSG00000281309 transcript:ENST00000629980 gene_biotype:protein_coding transcript_biotype:protein_coding	361	53	14.6814
>ENSP00000437062 pep:known chromosome:GRCh38:8:144789766:144792057:-1 gene:ENSG00000161016 transcript:ENST00000531975 gene_biotype:protein_coding transcript_biotype:nonsense_mediated_decay	109	16	14.6789
>ENSP00000380465 pep:putative chromosome:GRCh38:11:1947332:1984522:1 gene:ENSG00000214026 transcript:ENST00000397297 gene_biotype:protein_coding transcript_biotype:protein_coding	191	28	14.6597
>ENSP00000438959 pep:putative chromosome:GRCh38:16:89560683:89563952:1 gene:ENSG00000167526 transcript:ENST00000452368 gene_biotype:protein_coding transcript_biotype:protein_coding	164	6	14.6341
>ENSP00000432523 pep:novel chromosome:GRCh38:11:62662816:62665217:-1 gene:ENSG00000278615 transcript:ENST00000524958 gene_biotype:protein_coding transcript_biotype:protein_coding	123	12	14.6341
>ENSP00000436218 pep:known chromosome:GRCh38:11:65961729:65965447:1 gene:ENSG00000175467 transcript:ENST00000530251 gene_biotype:protein_coding transcript_biotype:nonsense_mediated_decay	164	24	14.6341
>ENSP00000456160 pep:putative chromosome:GRCh38:16:1770320:1771495:-1 gene:ENSG00000103024 transcript:ENST00000564628 gene_biotype:protein_coding transcript_biotype:protein_coding	123	12	14.6341
>ENSP00000355699 pep:known chromosome:GRCh38:1:228106679:228109025:-1 gene:ENSG00000162910 transcript:ENST00000366738 gene_biotype:protein_coding transcript_biotype:protein_coding	164	12	14.6341
>ENSP00000403614 pep:known chromosome:GRCh38:1:228106680:228109312:-1 gene:ENSG00000162910 transcript:ENST00000430433 gene_biotype:protein_coding transcript_biotype:protein_coding	164	6	14.6341
>ENSP00000342787 pep:known chromosome:GRCh38:19:55385345:55392085:1 gene:ENSG00000108107 transcript:ENST00000344063 gene_biotype:protein_coding transcript_biotype:protein_coding	137	20	14.5985
>ENSP00000453319 pep:known chromosome:GRCh38:19:55385961:55388373:1 gene:ENSG00000108107 transcript:ENST00000559463 gene_biotype:protein_coding transcript_biotype:protein_coding	137	20	14.5985
>ENSP00000468148 pep:known chromosome:GRCh38:19:55090914:55094796:-1 gene:ENSG00000125503 transcript:ENST00000591938 gene_biotype:protein_coding transcript_biotype:protein_coding	233	34	14.5923
>ENSP00000482964 pep:putative chromosome:GRCh38:21:6484709:6499202:-1 gene:ENSG00000275895 transcript:ENST00000619610 gene_biotype:protein_coding transcript_biotype:protein_coding	240	7	14.5833
>ENSP00000369629 pep:known chromosome:GRCh38:21:43092956:43107565:-1 gene:ENSG00000160201 transcript:ENST00000380276 gene_biotype:protein_coding transcript_biotype:protein_coding	240	7	14.5833
>ENSP00000359645 pep:known chromosome:GRCh38:X:136873461:136880725:-1 gene:ENSG00000147274 transcript:ENST00000320676 gene_biotype:protein_coding transcript_biotype:protein_coding	391	57	14.578
>ENSP00000405807 pep:putative chromosome:GRCh38:21:33555049:33567467:1 gene:ENSG00000159140 transcript:ENST00000421541 gene_biotype:protein_coding transcript_biotype:protein_coding	343	50	14.5773
>ENSP00000390319 pep:known chromosome:GRCh38:CHR_HSCHR6_MHC_MANN_CTG1:30709790:30717648:-1 gene:ENSG00000233049 transcript:ENST00000447945 gene_biotype:protein_coding transcript_biotype:protein_coding	295	43	14.5763
>ENSP00000413416 pep:known chromosome:GRCh38:CHR_HSCHR6_MHC_SSTO_CTG1:30657378:30665236:-1 gene:ENSG00000226171 transcript:ENST00000436662 gene_biotype:protein_coding transcript_biotype:protein_coding	295	43	14.5763
>ENSP00000393356 pep:known chromosome:GRCh38:CHR_HSCHR6_MHC_MCF_CTG1:30743615:30751472:-1 gene:ENSG00000231377 transcript:ENST00000450691 gene_biotype:protein_coding transcript_biotype:protein_coding	295	43	14.5763
>ENSP00000411743 pep:known chromosome:GRCh38:CHR_HSCHR6_MHC_COX_CTG1:30654993:30662851:-1 gene:ENSG00000233561 transcript:ENST00000427297 gene_biotype:protein_coding transcript_biotype:protein_coding	295	43	14.5763
>ENSP00000399101 pep:known chromosome:GRCh38:6:30665130:30672988:-1 gene:ENSG00000204560 transcript:ENST00000415603 gene_biotype:protein_coding transcript_biotype:protein_coding	295	43	14.5763
>ENSP00000414335 pep:known chromosome:GRCh38:CHR_HSCHR6_MHC_DBB_CTG1:30655391:30663249:-1 gene:ENSG00000233418 transcript:ENST00000446074 gene_biotype:protein_coding transcript_biotype:protein_coding	295	43	14.5763
>ENSP00000403116 pep:known chromosome:GRCh38:CHR_HSCHR6_MHC_QBL_CTG1:30654650:30662508:-1 gene:ENSG00000206486 transcript:ENST00000448766 gene_biotype:protein_coding transcript_biotype:protein_coding	295	43	14.5763
>ENSP00000409812 pep:known chromosome:GRCh38:CHR_HSCHR6_MHC_APD_CTG1:30729043:30736901:-1 gene:ENSG00000227222 transcript:ENST00000449252 gene_biotype:protein_coding transcript_biotype:protein_coding	295	43	14.5763
>ENSP00000312293 pep:novel chromosome:GRCh38:3:39467680:39516001:1 gene:ENSG00000168314 transcript:ENST00000311042 gene_biotype:protein_coding transcript_biotype:protein_coding	206	30	14.5631
>ENSP00000487212 pep:novel chromosome:GRCh38:1:148458814:148459871:1 gene:ENSG00000280649 transcript:ENST00000629247 gene_biotype:protein_coding transcript_biotype:protein_coding	268	39	14.5522
>ENSP00000486219 pep:novel chromosome:GRCh38:1:120913151:120914238:-1 gene:ENSG00000281741 transcript:ENST00000626088 gene_biotype:protein_coding transcript_biotype:protein_coding	268	39	14.5522
>ENSP00000486699 pep:novel chromosome:GRCh38:1:145214851:145215938:1 gene:ENSG00000281571 transcript:ENST00000628937 gene_biotype:protein_coding transcript_biotype:protein_coding	268	39	14.5522
>ENSP00000330070 pep:known chromosome:GRCh38:16:2019520:2020754:1 gene:ENSG00000183971 transcript:ENST00000329610 gene_biotype:protein_coding transcript_biotype:protein_coding	165	24	14.5455
>ENSP00000466643 pep:known chromosome:GRCh38:17:17810399:17813769:-1 gene:ENSG00000072310 transcript:ENST00000485080 gene_biotype:protein_coding transcript_biotype:nonsense_mediated_decay	110	8	14.5455
>ENSP00000458328 pep:known chromosome:GRCh38:17:782367:791766:1 gene:ENSG00000171861 transcript:ENST00000574509 gene_biotype:protein_coding transcript_biotype:nonsense_mediated_decay	110	8	14.5455
>ENSP00000465754 pep:known chromosome:GRCh38:17:15999802:16028786:1 gene:ENSG00000011295 transcript:ENST00000475723 gene_biotype:protein_coding transcript_biotype:nonsense_mediated_decay	165	8	14.5455
>ENSP00000452318 pep:putative chromosome:GRCh38:14:39175230:39177708:1 gene:ENSG00000100941 transcript:ENST00000556530 gene_biotype:protein_coding transcript_biotype:protein_coding	117	17	14.5299
>ENSP00000296099 pep:known chromosome:GRCh38:2:27307400:27308445:-1 gene:ENSG00000163794 transcript:ENST00000296099 gene_biotype:protein_coding transcript_biotype:protein_coding	124	18	14.5161
>ENSP00000481568 pep:known chromosome:GRCh38:X:52948195:52958446:-1 gene:ENSG00000268350 transcript:ENST00000622197 gene_biotype:protein_coding transcript_biotype:protein_coding	131	19	14.5038
>ENSP00000470988 pep:known chromosome:GRCh38:19:48615330:48619168:-1 gene:ENSG00000063177 transcript:ENST00000547897 gene_biotype:protein_coding transcript_biotype:non_stop_decay	138	10	14.4928
>ENSP00000458788 pep:known chromosome:GRCh38:CHR_HSCHR1_2_CTG31:155278278:155288886:-1 gene:ENSG00000261893 transcript:ENST00000576584 gene_biotype:protein_coding transcript_biotype:protein_coding	497	72	14.4869
>ENSP00000347759 pep:known chromosome:GRCh38:1:155262874:155273482:-1 gene:ENSG00000176444 transcript:ENST00000355560 gene_biotype:protein_coding transcript_biotype:protein_coding	497	72	14.4869
>ENSP00000476634 pep:putative chromosome:GRCh38:19:15451624:15454375:-1 gene:ENSG00000105122 transcript:ENST00000609274 gene_biotype:protein_coding transcript_biotype:protein_coding	228	11	14.4737
>ENSP00000459461 pep:known chromosome:GRCh38:CHR_HSCHR1_2_CTG31:155278272:155288691:-1 gene:ENSG00000261893 transcript:ENST00000572269 gene_biotype:protein_coding transcript_biotype:protein_coding	498	12	14.4578
>ENSP00000354856 pep:known chromosome:GRCh38:1:155262868:155273287:-1 gene:ENSG00000176444 transcript:ENST00000361168 gene_biotype:protein_coding transcript_biotype:protein_coding	498	72	14.4578
>ENSP00000330469 pep:putative chromosome:GRCh38:15:99105080:99135583:1 gene:ENSG00000182253 transcript:ENST00000328642 gene_biotype:protein_coding transcript_biotype:protein_coding	339	49	14.4543
>ENSP00000460443 pep:known chromosome:GRCh38:CHR_HSCHR1_2_CTG31:155278272:155288920:-1 gene:ENSG00000261893 transcript:ENST00000574445 gene_biotype:protein_coding transcript_biotype:protein_coding	499	72	14.4289
>ENSP00000357345 pep:known chromosome:GRCh38:1:155262868:155273516:-1 gene:ENSG00000176444 transcript:ENST00000368361 gene_biotype:protein_coding transcript_biotype:protein_coding	499	72	14.4289
>ENSP00000455808 pep:putative chromosome:GRCh38:16:67173951:67175199:1 gene:ENSG00000140939 transcript:ENST00000566871 gene_biotype:protein_coding transcript_biotype:protein_coding	215	31	14.4186
>ENSP00000420594 pep:known chromosome:GRCh38:3:119469000:119477407:1 gene:ENSG00000163389 transcript:ENST00000460339 gene_biotype:protein_coding transcript_biotype:nonsense_mediated_decay	111	16	14.4144
>ENSP00000471462 pep:putative chromosome:GRCh38:19:48837110:48845551:-1 gene:ENSG00000105559 transcript:ENST00000597129 gene_biotype:protein_coding transcript_biotype:protein_coding	118	17	14.4068
>ENSP00000466380 pep:novel chromosome:GRCh38:19:55302066:55304073:1 gene:ENSG00000160469 transcript:ENST00000591774 gene_biotype:protein_coding transcript_biotype:protein_coding	132	19	14.3939
>ENSP00000473653 pep:novel chromosome:GRCh38:1:11658542:11663324:1 gene:ENSG00000132879 transcript:ENST00000471895 gene_biotype:protein_coding transcript_biotype:protein_coding	132	19	14.3939
>ENSP00000457618 pep:known chromosome:GRCh38:16:2263096:2267833:-1 gene:ENSG00000205937 transcript:ENST00000566180 gene_biotype:protein_coding transcript_biotype:protein_coding	139	20	14.3885
>ENSP00000471034 pep:known chromosome:GRCh38:19:18899891:18919377:-1 gene:ENSG00000105669 transcript:ENST00000593827 gene_biotype:protein_coding transcript_biotype:nonsense_mediated_decay	146	21	14.3836
>ENSP00000485618 pep:putative chromosome:GRCh38:2:71276561:71365705:1 gene:ENSG00000075292 transcript:ENST00000494621 gene_biotype:protein_coding transcript_biotype:protein_coding	153	22	14.3791
>ENSP00000403630 pep:known chromosome:GRCh38:CHR_HSCHR6_MHC_QBL_CTG1:31944140:31949334:-1 gene:ENSG00000206357 transcript:ENST00000425810 gene_biotype:protein_coding transcript_biotype:protein_coding	334	48	14.3713
>ENSP00000401745 pep:known chromosome:GRCh38:CHR_HSCHR6_MHC_SSTO_CTG1:31946412:31951611:-1 gene:ENSG00000233801 transcript:ENST00000452147 gene_biotype:protein_coding transcript_biotype:protein_coding	334	48	14.3713
>ENSP00000415567 pep:known chromosome:GRCh38:CHR_HSCHR6_MHC_MCF_CTG1:32030201:32035400:-1 gene:ENSG00000229363 transcript:ENST00000424762 gene_biotype:protein_coding transcript_biotype:protein_coding	334	48	14.3713
>ENSP00000397914 pep:novel chromosome:GRCh38:6:31953758:31958957:-1 gene:ENSG00000204356 transcript:ENST00000441998 gene_biotype:protein_coding transcript_biotype:protein_coding	334	48	14.3713
>ENSP00000393103 pep:known chromosome:GRCh38:CHR_HSCHR6_MHC_COX_CTG1:31941304:31946503:-1 gene:ENSG00000231044 transcript:ENST00000443464 gene_biotype:protein_coding transcript_biotype:protein_coding	334	48	14.3713
>ENSP00000407528 pep:known chromosome:GRCh38:CHR_HSCHR6_MHC_DBB_CTG1:31935945:31941139:-1 gene:ENSG00000206268 transcript:ENST00000440478 gene_biotype:protein_coding transcript_biotype:protein_coding	334	48	14.3713
>ENSP00000385220 pep:known chromosome:GRCh38:2:42048044:42057742:1 gene:ENSG00000162878 transcript:ENST00000401498 gene_biotype:protein_coding transcript_biotype:nonsense_mediated_decay	181	26	14.3646
>ENSP00000300875 pep:putative chromosome:GRCh38:19:46647612:46654657:-1 gene:ENSG00000197380 transcript:ENST00000300875 gene_biotype:protein_coding transcript_biotype:protein_coding	404	58	14.3564
>ENSP00000433822 pep:known chromosome:GRCh38:6:136259696:136289795:-1 gene:ENSG00000029363 transcript:ENST00000534269 gene_biotype:protein_coding transcript_biotype:nonsense_mediated_decay	467	67	14.3469
>ENSP00000414338 pep:known chromosome:GRCh38:7:102654893:102661398:1 gene:ENSG00000173678 transcript:ENST00000455020 gene_biotype:protein_coding transcript_biotype:protein_coding	258	37	14.3411
>ENSP00000342628 pep:known chromosome:GRCh38:7:102555809:102562308:1 gene:ENSG00000205238 transcript:ENST00000341656 gene_biotype:protein_coding transcript_biotype:protein_coding	258	37	14.3411
>ENSP00000336972 pep:known chromosome:GRCh38:19:42198598:42217669:-1 gene:ENSG00000160570 transcript:ENST00000336034 gene_biotype:protein_coding transcript_biotype:protein_coding	321	46	14.3302
>ENSP00000375814 pep:known chromosome:GRCh38:19:45039065:45070956:1 gene:ENSG00000104859 transcript:ENST00000391952 gene_biotype:protein_coding transcript_biotype:nonsense_mediated_decay	594	85	14.3098
>ENSP00000455127 pep:known chromosome:GRCh38:1:25242255:25246640:-1 gene:ENSG00000117616 transcript:ENST00000565733 gene_biotype:protein_coding transcript_biotype:nonsense_mediated_decay	182	5	14.2857
>ENSP00000474440 pep:putative chromosome:GRCh38:1:28199456:28205350:-1 gene:ENSG00000126698 transcript:ENST00000603289 gene_biotype:protein_coding transcript_biotype:protein_coding	105	5	14.2857
>ENSP00000418038 pep:known chromosome:GRCh38:3:58567219:58627610:-1 gene:ENSG00000168309 transcript:ENST00000465970 gene_biotype:protein_coding transcript_biotype:protein_coding	105	15	14.2857
>ENSP00000484757 pep:known chromosome:GRCh38:X:52948209:52958873:-1 gene:ENSG00000268350 transcript:ENST00000619373 gene_biotype:protein_coding transcript_biotype:protein_coding	126	5	14.2857
>ENSP00000411176 pep:novel chromosome:GRCh38:3:23917147:23919411:1 gene:ENSG00000174748 transcript:ENST00000412097 gene_biotype:protein_coding transcript_biotype:protein_coding	175	14	14.2857
>ENSP00000471772 pep:known chromosome:GRCh38:19:39031285:39032767:-1 gene:ENSG00000161243 transcript:ENST00000593847 gene_biotype:protein_coding transcript_biotype:protein_coding	133	4	14.2857
>ENSP00000450003 pep:known chromosome:GRCh38:14:105491367:105499228:1 gene:ENSG00000185347 transcript:ENST00000548920 gene_biotype:protein_coding transcript_biotype:nonsense_mediated_decay	119	8	14.2857
>ENSP00000468135 pep:putative chromosome:GRCh38:17:42679420:42683064:-1 gene:ENSG00000184451 transcript:ENST00000591765 gene_biotype:protein_coding transcript_biotype:protein_coding	140	7	14.2857
>ENSP00000395180 pep:known chromosome:GRCh38:19:54107020:54115285:-1 gene:ENSG00000105619 transcript:ENST00000420715 gene_biotype:protein_coding transcript_biotype:nonsense_mediated_decay	105	3	14.2857
>ENSP00000482618 pep:known chromosome:GRCh38:CHR_HSCHR19_4_CTG3_1:54107073:54115411:-1 gene:ENSG00000276504 transcript:ENST00000610802 gene_biotype:protein_coding transcript_biotype:nonsense_mediated_decay	105	6	14.2857
>ENSP00000467050 pep:putative chromosome:GRCh38:19:10173090:10231286:-1 gene:ENSG00000130816 transcript:ENST00000588952 gene_biotype:protein_coding transcript_biotype:protein_coding	119	5	14.2857
>ENSP00000421992 pep:novel chromosome:GRCh38:6:31154543:31158160:-1 gene:ENSG00000204536 transcript:ENST00000503420 gene_biotype:protein_coding transcript_biotype:protein_coding	126	10	14.2857
>ENSP00000469448 pep:putative chromosome:GRCh38:19:48624343:48626358:1 gene:ENSG00000063176 transcript:ENST00000601704 gene_biotype:protein_coding transcript_biotype:protein_coding	133	5	14.2857
>ENSP00000477020 pep:known chromosome:GRCh38:19:35269108:35270517:1 gene:ENSG00000105698 transcript:ENST00000602164 gene_biotype:protein_coding transcript_biotype:nonsense_mediated_decay	112	8	14.2857
>ENSP00000459520 pep:putative chromosome:GRCh38:16:3088894:3099292:-1 gene:ENSG00000130182 transcript:ENST00000575108 gene_biotype:protein_coding transcript_biotype:protein_coding	386	55	14.2487
>ENSP00000365316 pep:known chromosome:GRCh38:6:31546870:31558829:1 gene:ENSG00000204498 transcript:ENST00000376146 gene_biotype:protein_coding transcript_biotype:protein_coding	358	51	14.2458
>ENSP00000264498 pep:known chromosome:GRCh38:4:122826708:122898236:1 gene:ENSG00000138685 transcript:ENST00000264498 gene_biotype:protein_coding transcript_biotype:protein_coding	288	41	14.2361
>ENSP00000478620 pep:known chromosome:GRCh38:4:122826708:122898235:1 gene:ENSG00000138685 transcript:ENST00000614010 gene_biotype:protein_coding transcript_biotype:protein_coding	288	41	14.2361
>ENSP00000480390 pep:known chromosome:GRCh38:19:7049339:7051735:1 gene:ENSG00000230522 transcript:ENST00000616171 gene_biotype:protein_coding transcript_biotype:protein_coding	204	29	14.2157
>ENSP00000419872 pep:putative chromosome:GRCh38:7:150368822:150372242:1 gene:ENSG00000214022 transcript:ENST00000488943 gene_biotype:protein_coding transcript_biotype:protein_coding	394	56	14.2132
>ENSP00000477596 pep:putative chromosome:GRCh38:20:63735463:63738441:1 gene:ENSG00000273154 transcript:ENST00000496820 gene_biotype:protein_coding transcript_biotype:protein_coding	169	24	14.2012
>ENSP00000380815 pep:putative chromosome:GRCh38:8:23084355:23103558:1 gene:ENSG00000173535 transcript:ENST00000397703 gene_biotype:protein_coding transcript_biotype:protein_coding	155	22	14.1935
>ENSP00000355574 pep:novel chromosome:GRCh38:1:234373456:234384049:1 gene:ENSG00000168275 transcript:ENST00000366615 gene_biotype:protein_coding transcript_biotype:protein_coding	155	22	14.1935
>ENSP00000436460 pep:putative chromosome:GRCh38:8:144789769:144792423:-1 gene:ENSG00000161016 transcript:ENST00000527914 gene_biotype:protein_coding transcript_biotype:protein_coding	148	21	14.1892
>ENSP00000437134 pep:known chromosome:GRCh38:8:143684453:143693839:1 gene:ENSG00000181135 transcript:ENST00000534303 gene_biotype:protein_coding transcript_biotype:protein_coding	141	20	14.1844
>ENSP00000443661 pep:putative chromosome:GRCh38:12:124964393:124967005:-1 gene:ENSG00000150990 transcript:ENST00000543962 gene_biotype:protein_coding transcript_biotype:protein_coding	134	19	14.1791
>ENSP00000404503 pep:known chromosome:GRCh38:19:47220824:47232766:-1 gene:ENSG00000105327 transcript:ENST00000449228 gene_biotype:protein_coding transcript_biotype:protein_coding	261	37	14.1762
>ENSP00000399070 pep:putative chromosome:GRCh38:2:133121969:133517513:-1 gene:ENSG00000176771 transcript:ENST00000427594 gene_biotype:protein_coding transcript_biotype:protein_coding	113	16	14.1593
>ENSP00000378605 pep:known chromosome:GRCh38:7:73680969:73683453:-1 gene:ENSG00000176410 transcript:ENST00000395176 gene_biotype:protein_coding transcript_biotype:protein_coding	226	32	14.1593
>ENSP00000454598 pep:known chromosome:GRCh38:16:67174002:67175735:1 gene:ENSG00000140939 transcript:ENST00000568146 gene_biotype:protein_coding transcript_biotype:protein_coding	219	31	14.1553
>ENSP00000359987 pep:known chromosome:GRCh38:1:70231548:70252001:1 gene:ENSG00000116754 transcript:ENST00000370949 gene_biotype:protein_coding transcript_biotype:protein_coding	424	60	14.1509
>ENSP00000444721 pep:putative chromosome:GRCh38:12:8697682:8750013:1 gene:ENSG00000166532 transcript:ENST00000537189 gene_biotype:protein_coding transcript_biotype:protein_coding	170	12	14.1176
>ENSP00000470082 pep:known chromosome:GRCh38:19:42198613:42220123:-1 gene:ENSG00000160570 transcript:ENST00000595337 gene_biotype:protein_coding transcript_biotype:protein_coding	326	46	14.1104
>ENSP00000471512 pep:known chromosome:GRCh38:19:42199359:42217716:-1 gene:ENSG00000160570 transcript:ENST00000596251 gene_biotype:protein_coding transcript_biotype:protein_coding	326	46	14.1104
>ENSP00000438460 pep:known chromosome:GRCh38:12:130162459:130165740:1 gene:ENSG00000111432 transcript:ENST00000539839 gene_biotype:protein_coding transcript_biotype:protein_coding	454	64	14.0969
>ENSP00000468768 pep:putative chromosome:GRCh38:19:45641641:45642562:-1 gene:ENSG00000125746 transcript:ENST00000588172 gene_biotype:protein_coding transcript_biotype:protein_coding	142	10	14.0845
>ENSP00000403059 pep:known chromosome:GRCh38:22:37686323:37693476:1 gene:ENSG00000273899 transcript:ENST00000438329 gene_biotype:protein_coding transcript_biotype:nonsense_mediated_decay	213	30	14.0845
>ENSP00000352021 pep:known chromosome:GRCh38:22:37686323:37693478:1 gene:ENSG00000273899 transcript:ENST00000359114 gene_biotype:protein_coding transcript_biotype:protein_coding	213	30	14.0845
>ENSP00000482349 pep:known chromosome:GRCh38:22:37686360:37693471:1 gene:ENSG00000273899 transcript:ENST00000611699 gene_biotype:protein_coding transcript_biotype:protein_coding	213	30	14.0845
>ENSP00000477208 pep:known chromosome:GRCh38:22:37686414:37774130:1 gene:ENSG00000100101 transcript:ENST00000455236 gene_biotype:protein_coding transcript_biotype:nonsense_mediated_decay	206	29	14.0777
>ENSP00000458339 pep:known chromosome:GRCh38:17:6080744:6121301:1 gene:ENSG00000179314 transcript:ENST00000571494 gene_biotype:protein_coding transcript_biotype:nonsense_mediated_decay	135	19	14.0741
>ENSP00000254821 pep:known chromosome:GRCh38:1:71063337:71081011:-1 gene:ENSG00000132485 transcript:ENST00000254821 gene_biotype:protein_coding transcript_biotype:protein_coding	320	9	14.0625
>ENSP00000482026 pep:known chromosome:GRCh38:1:71065719:71081289:-1 gene:ENSG00000132485 transcript:ENST00000611683 gene_biotype:protein_coding transcript_biotype:protein_coding	320	45	14.0625
>ENSP00000419802 pep:putative chromosome:GRCh38:3:127598862:127604783:1 gene:ENSG00000073111 transcript:ENST00000480910 gene_biotype:protein_coding transcript_biotype:protein_coding	128	9	14.0625
>ENSP00000419179 pep:putative chromosome:GRCh38:3:101681096:101686705:-1 gene:ENSG00000114391 transcript:ENST00000495401 gene_biotype:protein_coding transcript_biotype:protein_coding	121	17	14.0496
>ENSP00000398871 pep:novel chromosome:GRCh38:22:31580272:31614860:1 gene:ENSG00000198089 transcript:ENST00000417682 gene_biotype:protein_coding transcript_biotype:protein_coding	605	34	14.0496
>ENSP00000369674 pep:known chromosome:GRCh38:16:30833626:30894302:-1 gene:ENSG00000099385 transcript:ENST00000380317 gene_biotype:protein_coding transcript_biotype:protein_coding	242	85	14.0496
>ENSP00000384310 pep:putative chromosome:GRCh38:22:50530409:50532184:-1 gene:ENSG00000177989 transcript:ENST00000401779 gene_biotype:protein_coding transcript_biotype:protein_coding	242	34	14.0496
>ENSP00000467813 pep:known chromosome:GRCh38:19:45692758:45698825:1 gene:ENSG00000011478 transcript:ENST00000591606 gene_biotype:protein_coding transcript_biotype:nonsense_mediated_decay	121	17	14.0496
>ENSP00000459421 pep:putative chromosome:GRCh38:17:81833498:81835050:-1 gene:ENSG00000182676 transcript:ENST00000570394 gene_biotype:protein_coding transcript_biotype:protein_coding	114	16	14.0351
>ENSP00000478676 pep:known chromosome:GRCh38:10:18340922:18539730:1 gene:ENSG00000165995 transcript:ENST00000612743 gene_biotype:protein_coding transcript_biotype:protein_coding	164	23	14.0244
>ENSP00000449610 pep:putative chromosome:GRCh38:19:48615366:48619177:-1 gene:ENSG00000063177 transcript:ENST00000549273 gene_biotype:protein_coding transcript_biotype:protein_coding	164	23	14.0244
>ENSP00000408172 pep:putative chromosome:GRCh38:2:101002739:101024032:1 gene:ENSG00000071082 transcript:ENST00000441435 gene_biotype:protein_coding transcript_biotype:protein_coding	107	15	14.0187
>ENSP00000481948 pep:known chromosome:GRCh38:CHR_HSCHR19LRC_LRC_J_CTG3_1:54156127:54160192:-1 gene:ENSG00000275935 transcript:ENST00000621927 gene_biotype:protein_coding transcript_biotype:protein_coding	264	37	14.0152
>ENSP00000477607 pep:known chromosome:GRCh38:CHR_HSCHR19LRC_LRC_I_CTG3_1:54156127:54160192:-1 gene:ENSG00000276628 transcript:ENST00000619669 gene_biotype:protein_coding transcript_biotype:protein_coding	264	37	14.0152
>ENSP00000480516 pep:known chromosome:GRCh38:CHR_HSCHR19LRC_LRC_S_CTG3_1:54156127:54160192:-1 gene:ENSG00000277457 transcript:ENST00000616816 gene_biotype:protein_coding transcript_biotype:protein_coding	264	37	14.0152
>ENSP00000481386 pep:known chromosome:GRCh38:CHR_HSCHR19_4_CTG3_1:54156123:54160192:-1 gene:ENSG00000276959 transcript:ENST00000610998 gene_biotype:protein_coding transcript_biotype:protein_coding	264	37	14.0152
>ENSP00000483164 pep:known chromosome:GRCh38:CHR_HSCHR19LRC_COX2_CTG3_1:54156127:54160192:-1 gene:ENSG00000276774 transcript:ENST00000614037 gene_biotype:protein_coding transcript_biotype:protein_coding	264	37	14.0152
>ENSP00000481079 pep:known chromosome:GRCh38:CHR_HSCHR19LRC_LRC_T_CTG3_1:54156127:54160192:-1 gene:ENSG00000278426 transcript:ENST00000617592 gene_biotype:protein_coding transcript_biotype:protein_coding	264	37	14.0152
>ENSP00000479538 pep:known chromosome:GRCh38:CHR_HSCHR19LRC_PGF2_CTG3_1:54156127:54160192:-1 gene:ENSG00000278257 transcript:ENST00000621285 gene_biotype:protein_coding transcript_biotype:protein_coding	264	37	14.0152
>ENSP00000481252 pep:known chromosome:GRCh38:CHR_HSCHR19LRC_COX1_CTG3_1:54156104:54160226:-1 gene:ENSG00000277808 transcript:ENST00000616103 gene_biotype:protein_coding transcript_biotype:protein_coding	264	37	14.0152
>ENSP00000222224 pep:known chromosome:GRCh38:19:54155161:54159882:-1 gene:ENSG00000105617 transcript:ENST00000222224 gene_biotype:protein_coding transcript_biotype:protein_coding	264	37	14.0152
>ENSP00000478485 pep:known chromosome:GRCh38:CHR_HSCHR19LRC_PGF1_CTG3_1:54156107:54160227:-1 gene:ENSG00000278516 transcript:ENST00000613622 gene_biotype:protein_coding transcript_biotype:protein_coding	264	37	14.0152
>ENSP00000466453 pep:putative chromosome:GRCh38:17:17812712:17814376:-1 gene:ENSG00000072310 transcript:ENST00000486311 gene_biotype:protein_coding transcript_biotype:protein_coding	157	22	14.0127
>ENSP00000428459 pep:known chromosome:GRCh38:1:29119428:29123935:-1 gene:ENSG00000253304 transcript:ENST00000521452 gene_biotype:protein_coding transcript_biotype:protein_coding	307	43	14.0065
>ENSP00000428544 pep:known chromosome:GRCh38:1:29119434:29122501:-1 gene:ENSG00000253304 transcript:ENST00000420504 gene_biotype:protein_coding transcript_biotype:protein_coding	307	43	14.0065
>ENSP00000329794 pep:known chromosome:GRCh38:X:103330196:103332326:1 gene:ENSG00000182916 transcript:ENST00000332431 gene_biotype:protein_coding transcript_biotype:protein_coding	100	7	14
>ENSP00000361751 pep:known chromosome:GRCh38:X:103330229:103332088:1 gene:ENSG00000182916 transcript:ENST00000372666 gene_biotype:protein_coding transcript_biotype:protein_coding	100	21	14
>ENSP00000439096 pep:known chromosome:GRCh38:12:130339462:130346504:1 gene:ENSG00000125207 transcript:ENST00000539995 gene_biotype:protein_coding transcript_biotype:protein_coding	150	14	14
>ENSP00000464924 pep:novel chromosome:GRCh38:19:2233408:2236298:-1 gene:ENSG00000104886 transcript:ENST00000586608 gene_biotype:protein_coding transcript_biotype:protein_coding	150	21	14
>ENSP00000457378 pep:known chromosome:GRCh38:16:2262812:2267246:-1 gene:ENSG00000205937 transcript:ENST00000564764 gene_biotype:protein_coding transcript_biotype:protein_coding	150	7	14
>ENSP00000361532 pep:known chromosome:GRCh38:6:43477569:43502293:1 gene:ENSG00000137221 transcript:ENST00000372454 gene_biotype:protein_coding transcript_biotype:protein_coding	100	21	14
>ENSP00000466176 pep:novel chromosome:GRCh38:19:14073582:14074978:1 gene:ENSG00000141854 transcript:ENST00000590772 gene_biotype:protein_coding transcript_biotype:protein_coding	150	7	14
>ENSP00000386833 pep:novel chromosome:GRCh38:2:173354872:173368070:1 gene:ENSG00000144354 transcript:ENST00000410019 gene_biotype:protein_coding transcript_biotype:protein_coding	329	46	13.9818
>ENSP00000400487 pep:known chromosome:GRCh38:2:200853081:200864656:-1 gene:ENSG00000013441 transcript:ENST00000432425 gene_biotype:protein_coding transcript_biotype:nonsense_mediated_decay	136	19	13.9706
>ENSP00000392014 pep:known chromosome:GRCh38:21:33577917:33588670:-1 gene:ENSG00000159147 transcript:ENST00000417871 gene_biotype:protein_coding transcript_biotype:nonsense_mediated_decay	136	19	13.9706
>ENSP00000402481 pep:known chromosome:GRCh38:22:21628089:21630064:-1 gene:ENSG00000161179 transcript:ENST00000415762 gene_biotype:protein_coding transcript_biotype:nonsense_mediated_decay	136	19	13.9706
>ENSP00000451800 pep:putative chromosome:GRCh38:14:95535274:95544724:1 gene:ENSG00000182512 transcript:ENST00000557731 gene_biotype:protein_coding transcript_biotype:protein_coding	136	19	13.9706
>ENSP00000383137 pep:known chromosome:GRCh38:CHR_HSCHR6_MHC_QBL_CTG1:31537129:31549080:1 gene:ENSG00000206440 transcript:ENST00000400279 gene_biotype:protein_coding transcript_biotype:protein_coding	358	50	13.9665
>ENSP00000395977 pep:known chromosome:GRCh38:CHR_HSCHR6_MHC_MANN_CTG1:31586326:31598283:1 gene:ENSG00000227565 transcript:ENST00000453377 gene_biotype:protein_coding transcript_biotype:protein_coding	358	50	13.9665
>ENSP00000407809 pep:known chromosome:GRCh38:CHR_HSCHR6_MHC_SSTO_CTG1:31537619:31549575:1 gene:ENSG00000236346 transcript:ENST00000428467 gene_biotype:protein_coding transcript_biotype:protein_coding	358	50	13.9665
>ENSP00000401830 pep:known chromosome:GRCh38:CHR_HSCHR6_MHC_DBB_CTG1:31529043:31540993:1 gene:ENSG00000236196 transcript:ENST00000456607 gene_biotype:protein_coding transcript_biotype:protein_coding	358	50	13.9665
>ENSP00000413952 pep:known chromosome:GRCh38:CHR_HSCHR6_MHC_COX_CTG1:31534315:31546261:1 gene:ENSG00000234530 transcript:ENST00000434332 gene_biotype:protein_coding transcript_biotype:protein_coding	358	50	13.9665
>ENSP00000411174 pep:known chromosome:GRCh38:CHR_HSCHR6_MHC_MCF_CTG1:31623212:31635161:1 gene:ENSG00000235125 transcript:ENST00000430961 gene_biotype:protein_coding transcript_biotype:protein_coding	358	50	13.9665
>ENSP00000456705 pep:putative chromosome:GRCh38:16:69321991:69339493:-1 gene:ENSG00000213380 transcript:ENST00000562595 gene_biotype:protein_coding transcript_biotype:protein_coding	222	31	13.964
>ENSP00000400191 pep:known chromosome:GRCh38:3:197749938:197776942:1 gene:ENSG00000122068 transcript:ENST00000418169 gene_biotype:protein_coding transcript_biotype:nonsense_mediated_decay	129	36	13.9535
>ENSP00000400858 pep:putative chromosome:GRCh38:3:58565852:58587113:-1 gene:ENSG00000168309 transcript:ENST00000447756 gene_biotype:protein_coding transcript_biotype:protein_coding	172	6	13.9535
>ENSP00000426857 pep:putative chromosome:GRCh38:1:1633203:1634568:1 gene:ENSG00000189409 transcript:ENST00000503792 gene_biotype:protein_coding transcript_biotype:protein_coding	258	6	13.9535
>ENSP00000386230 pep:known chromosome:GRCh38:19:49118397:49119140:-1 gene:ENSG00000221916 transcript:ENST00000408991 gene_biotype:protein_coding transcript_biotype:protein_coding	129	12	13.9535
>ENSP00000406273 pep:known chromosome:GRCh38:19:50203628:50309905:1 gene:ENSG00000105357 transcript:ENST00000440075 gene_biotype:protein_coding transcript_biotype:protein_coding	638	89	13.9498
>ENSP00000425050 pep:putative chromosome:GRCh38:4:2449973:2462941:1 gene:ENSG00000249428 transcript:ENST00000506607 gene_biotype:protein_coding transcript_biotype:protein_coding	459	64	13.9434
>ENSP00000370801 pep:known chromosome:GRCh38:19:7037748:7040179:-1 gene:ENSG00000205718 transcript:ENST00000381394 gene_biotype:protein_coding transcript_biotype:protein_coding	208	29	13.9423
>ENSP00000370800 pep:known chromosome:GRCh38:19:7049321:7051735:1 gene:ENSG00000230522 transcript:ENST00000381393 gene_biotype:protein_coding transcript_biotype:protein_coding	208	29	13.9423
>ENSP00000333183 pep:known chromosome:GRCh38:19:7056209:7058640:-1 gene:ENSG00000182315 transcript:ENST00000333843 gene_biotype:protein_coding transcript_biotype:protein_coding	208	29	13.9423
>ENSP00000412265 pep:known chromosome:GRCh38:1:193051792:193060080:-1 gene:ENSG00000116750 transcript:ENST00000417752 gene_biotype:protein_coding transcript_biotype:protein_coding	165	23	13.9394
>ENSP00000386245 pep:novel chromosome:GRCh38:2:169584353:169637711:1 gene:ENSG00000138398 transcript:ENST00000409714 gene_biotype:protein_coding transcript_biotype:protein_coding	739	103	13.9378
>ENSP00000427927 pep:putative chromosome:GRCh38:17:50746614:50752282:1 gene:ENSG00000108848 transcript:ENST00000513969 gene_biotype:protein_coding transcript_biotype:protein_coding	122	17	13.9344
>ENSP00000440677 pep:known chromosome:GRCh38:12:130338136:130346420:1 gene:ENSG00000125207 transcript:ENST00000539400 gene_biotype:protein_coding transcript_biotype:protein_coding	122	51	13.9344
>ENSP00000388934 pep:known chromosome:GRCh38:7:103297456:103329511:1 gene:ENSG00000105819 transcript:ENST00000444457 gene_biotype:protein_coding transcript_biotype:nonsense_mediated_decay	122	17	13.9344
>ENSP00000397302 pep:putative chromosome:GRCh38:5:149345502:149351654:1 gene:ENSG00000164284 transcript:ENST00000416916 gene_biotype:protein_coding transcript_biotype:protein_coding	122	17	13.9344
>ENSP00000365315 pep:known chromosome:GRCh38:6:31547613:31558829:1 gene:ENSG00000204498 transcript:ENST00000376145 gene_biotype:protein_coding transcript_biotype:protein_coding	366	17	13.9344
>ENSP00000456938 pep:putative chromosome:GRCh38:15:82041787:82046119:-1 gene:ENSG00000183496 transcript:ENST00000558133 gene_biotype:protein_coding transcript_biotype:protein_coding	158	11	13.9241
>ENSP00000481655 pep:known chromosome:GRCh38:CHR_HSCHR19LRC_COX2_CTG3_1:54201473:54208260:1 gene:ENSG00000274626 transcript:ENST00000616928 gene_biotype:protein_coding transcript_biotype:protein_coding	194	27	13.9175
>ENSP00000482023 pep:known chromosome:GRCh38:CHR_HSCHR19LRC_LRC_S_CTG3_1:54201473:54208260:1 gene:ENSG00000278081 transcript:ENST00000610953 gene_biotype:protein_coding transcript_biotype:protein_coding	194	27	13.9175
>ENSP00000484394 pep:known chromosome:GRCh38:CHR_HSCHR19LRC_LRC_I_CTG3_1:54201473:54208260:1 gene:ENSG00000277359 transcript:ENST00000616839 gene_biotype:protein_coding transcript_biotype:protein_coding	194	27	13.9175
>ENSP00000480135 pep:known chromosome:GRCh38:CHR_HSCHR19LRC_LRC_J_CTG3_1:54201473:54208260:1 gene:ENSG00000275323 transcript:ENST00000618751 gene_biotype:protein_coding transcript_biotype:protein_coding	194	27	13.9175
>ENSP00000482274 pep:known chromosome:GRCh38:CHR_HSCHR19LRC_LRC_T_CTG3_1:54201473:54208260:1 gene:ENSG00000274005 transcript:ENST00000617291 gene_biotype:protein_coding transcript_biotype:protein_coding	194	27	13.9175
>ENSP00000482338 pep:known chromosome:GRCh38:CHR_HSCHR19_4_CTG3_1:54201357:54208262:1 gene:ENSG00000278270 transcript:ENST00000614737 gene_biotype:protein_coding transcript_biotype:protein_coding	194	27	13.9175
>ENSP00000481764 pep:known chromosome:GRCh38:CHR_HSCHR19_4_CTG3_1:54201487:54208262:1 gene:ENSG00000278270 transcript:ENST00000610826 gene_biotype:protein_coding transcript_biotype:protein_coding	194	27	13.9175
>ENSP00000479917 pep:known chromosome:GRCh38:CHR_HSCHR19_4_CTG3_1:54201748:54208262:1 gene:ENSG00000278270 transcript:ENST00000619229 gene_biotype:protein_coding transcript_biotype:protein_coding	194	27	13.9175
>ENSP00000483179 pep:known chromosome:GRCh38:CHR_HSCHR19LRC_COX1_CTG3_1:54201305:54208079:1 gene:ENSG00000274646 transcript:ENST00000620940 gene_biotype:protein_coding transcript_biotype:protein_coding	194	27	13.9175
>ENSP00000481553 pep:known chromosome:GRCh38:CHR_HSCHR19LRC_COX1_CTG3_1:54201565:54208079:1 gene:ENSG00000274646 transcript:ENST00000615346 gene_biotype:protein_coding transcript_biotype:protein_coding	194	27	13.9175
>ENSP00000482475 pep:known chromosome:GRCh38:CHR_HSCHR19LRC_COX1_CTG3_1:54201290:54208077:1 gene:ENSG00000274646 transcript:ENST00000616082 gene_biotype:protein_coding transcript_biotype:protein_coding	194	27	13.9175
>ENSP00000478449 pep:known chromosome:GRCh38:CHR_HSCHR19LRC_PGF2_CTG3_1:54201473:54208260:1 gene:ENSG00000277079 transcript:ENST00000620720 gene_biotype:protein_coding transcript_biotype:protein_coding	194	27	13.9175
>ENSP00000481822 pep:known chromosome:GRCh38:CHR_HSCHR19LRC_PGF1_CTG3_1:54201477:54208251:1 gene:ENSG00000274950 transcript:ENST00000616536 gene_biotype:protein_coding transcript_biotype:protein_coding	194	27	13.9175
>ENSP00000480662 pep:known chromosome:GRCh38:CHR_HSCHR19LRC_PGF1_CTG3_1:54201738:54208251:1 gene:ENSG00000274950 transcript:ENST00000611921 gene_biotype:protein_coding transcript_biotype:protein_coding	194	27	13.9175
>ENSP00000481194 pep:known chromosome:GRCh38:CHR_HSCHR19LRC_PGF1_CTG3_1:54201463:54208249:1 gene:ENSG00000274950 transcript:ENST00000616877 gene_biotype:protein_coding transcript_biotype:protein_coding	194	27	13.9175
>ENSP00000417116 pep:known chromosome:GRCh38:2:74497517:74503316:-1 gene:ENSG00000179528 transcript:ENST00000460508 gene_biotype:protein_coding transcript_biotype:protein_coding	194	27	13.9175
>ENSP00000302896 pep:known chromosome:GRCh38:19:54200742:54207647:1 gene:ENSG00000170889 transcript:ENST00000302907 gene_biotype:protein_coding transcript_biotype:protein_coding	194	27	13.9175
>ENSP00000375632 pep:known chromosome:GRCh38:19:54200872:54207647:1 gene:ENSG00000170889 transcript:ENST00000391752 gene_biotype:protein_coding transcript_biotype:protein_coding	194	27	13.9175
>ENSP00000375633 pep:known chromosome:GRCh38:19:54201133:54207647:1 gene:ENSG00000170889 transcript:ENST00000391753 gene_biotype:protein_coding transcript_biotype:protein_coding	194	27	13.9175
>ENSP00000416238 pep:known chromosome:GRCh38:13:46042157:46052685:-1 gene:ENSG00000123200 transcript:ENST00000428921 gene_biotype:protein_coding transcript_biotype:protein_coding	115	16	13.913
>ENSP00000482564 pep:known chromosome:GRCh38:X:155459415:155460005:-1 gene:ENSG00000277745 transcript:ENST00000615853 gene_biotype:protein_coding transcript_biotype:protein_coding	115	16	13.913
>ENSP00000348849 pep:known chromosome:GRCh38:12:56041853:56044675:1 gene:ENSG00000197728 transcript:ENST00000356464 gene_biotype:protein_coding transcript_biotype:protein_coding	115	16	13.913
>ENSP00000450339 pep:known chromosome:GRCh38:12:56041893:56044223:1 gene:ENSG00000197728 transcript:ENST00000552361 gene_biotype:protein_coding transcript_biotype:protein_coding	115	16	13.913
>ENSP00000484261 pep:known chromosome:GRCh38:X:154884972:154885558:1 gene:ENSG00000274183 transcript:ENST00000620016 gene_biotype:protein_coding transcript_biotype:protein_coding	115	16	13.913
>ENSP00000346509 pep:known chromosome:GRCh38:X:155380787:155381134:1 gene:ENSG00000277858 transcript:ENST00000354514 gene_biotype:protein_coding transcript_biotype:protein_coding	115	16	13.913
>ENSP00000423560 pep:known chromosome:GRCh38:4:1072922:1113541:-1 gene:ENSG00000178222 transcript:ENST00000510715 gene_biotype:protein_coding transcript_biotype:nonsense_mediated_decay	115	16	13.913
>ENSP00000436484 pep:known chromosome:GRCh38:8:144374076:144391055:1 gene:ENSG00000173137 transcript:ENST00000526833 gene_biotype:protein_coding transcript_biotype:nonsense_mediated_decay	115	16	13.913
>ENSP00000466387 pep:known chromosome:GRCh38:19:11466240:11505698:-1 gene:ENSG00000267477 transcript:ENST00000585656 gene_biotype:protein_coding transcript_biotype:nonsense_mediated_decay	187	26	13.9037
>ENSP00000408786 pep:known chromosome:GRCh38:10:440871:689743:-1 gene:ENSG00000151240 transcript:ENST00000423550 gene_biotype:protein_coding transcript_biotype:protein_coding	187	26	13.9037
>ENSP00000485590 pep:known chromosome:GRCh38:CHR_HSCHR19_1_CTG3_1:34219718:34221780:1 gene:ENSG00000262860 transcript:ENST00000624888 gene_biotype:protein_coding transcript_biotype:non_stop_decay	144	5	13.8889
>ENSP00000467404 pep:known chromosome:GRCh38:X:69162805:69165451:-1 gene:ENSG00000181191 transcript:ENST00000590146 gene_biotype:protein_coding transcript_biotype:protein_coding	144	20	13.8889
>ENSP00000354270 pep:known chromosome:GRCh38:3:58564117:58577764:-1 gene:ENSG00000168309 transcript:ENST00000360997 gene_biotype:protein_coding transcript_biotype:protein_coding	144	20	13.8889
>ENSP00000377991 pep:known chromosome:GRCh38:3:58564117:58577764:-1 gene:ENSG00000168309 transcript:ENST00000394481 gene_biotype:protein_coding transcript_biotype:protein_coding	144	5	13.8889
>ENSP00000485208 pep:known chromosome:GRCh38:9:137031317:137040387:-1 gene:ENSG00000279073 transcript:ENST00000622933 gene_biotype:protein_coding transcript_biotype:nonsense_mediated_decay	108	5	13.8889
>ENSP00000409357 pep:putative chromosome:GRCh38:9:136407875:136410268:-1 gene:ENSG00000165689 transcript:ENST00000446833 gene_biotype:protein_coding transcript_biotype:protein_coding	108	15	13.8889
>ENSP00000378568 pep:known chromosome:GRCh38:1:70221396:70250392:1 gene:ENSG00000116754 transcript:ENST00000395136 gene_biotype:protein_coding transcript_biotype:protein_coding	389	54	13.8817
>ENSP00000449485 pep:known chromosome:GRCh38:12:49637819:49643914:1 gene:ENSG00000110844 transcript:ENST00000549547 gene_biotype:protein_coding transcript_biotype:nonsense_mediated_decay	137	19	13.8686
>ENSP00000402801 pep:putative chromosome:GRCh38:11:119168337:119173662:1 gene:ENSG00000160703 transcript:ENST00000449394 gene_biotype:protein_coding transcript_biotype:protein_coding	137	19	13.8686
>ENSP00000478250 pep:known chromosome:GRCh38:11:62676499:62679117:-1 gene:ENSG00000162191 transcript:ENST00000616865 gene_biotype:protein_coding transcript_biotype:protein_coding	238	33	13.8655
>ENSP00000394915 pep:known chromosome:GRCh38:X:103309672:103310935:-1 gene:ENSG00000133134 transcript:ENST00000449185 gene_biotype:protein_coding transcript_biotype:protein_coding	101	14	13.8614
>ENSP00000453108 pep:known chromosome:GRCh38:14:24180220:24188822:-1 gene:ENSG00000196497 transcript:ENST00000558780 gene_biotype:protein_coding transcript_biotype:nonsense_mediated_decay	101	14	13.8614
>ENSP00000311307 pep:known chromosome:GRCh38:4:75556048:75565885:1 gene:ENSG00000174792 transcript:ENST00000311623 gene_biotype:protein_coding transcript_biotype:protein_coding	130	18	13.8462
>ENSP00000479444 pep:known chromosome:GRCh38:10:44292750:44294649:1 gene:ENSG00000277288 transcript:ENST00000619243 gene_biotype:protein_coding transcript_biotype:protein_coding	130	9	13.8462
>ENSP00000467800 pep:putative chromosome:GRCh38:17:45120355:45133354:-1 gene:ENSG00000161714 transcript:ENST00000590644 gene_biotype:protein_coding transcript_biotype:protein_coding	195	54	13.8462
>ENSP00000318415 pep:known chromosome:GRCh38:1:88979456:88992772:-1 gene:ENSG00000213516 transcript:ENST00000321792 gene_biotype:protein_coding transcript_biotype:protein_coding	390	54	13.8462
>ENSP00000446099 pep:known chromosome:GRCh38:1:88979459:88992960:-1 gene:ENSG00000213516 transcript:ENST00000399794 gene_biotype:protein_coding transcript_biotype:protein_coding	390	27	13.8462
>ENSP00000345541 pep:known chromosome:GRCh38:14:23058567:23071561:-1 gene:ENSG00000100813 transcript:ENST00000338631 gene_biotype:protein_coding transcript_biotype:protein_coding	614	85	13.8436
>ENSP00000380983 pep:putative chromosome:GRCh38:21:44851407:44861933:-1 gene:ENSG00000183255 transcript:ENST00000397886 gene_biotype:protein_coding transcript_biotype:protein_coding	159	22	13.8365
>ENSP00000447098 pep:putative chromosome:GRCh38:12:113161921:113165872:-1 gene:ENSG00000123064 transcript:ENST00000546898 gene_biotype:protein_coding transcript_biotype:protein_coding	159	22	13.8365
>ENSP00000445691 pep:novel chromosome:GRCh38:12:8604284:8612867:-1 gene:ENSG00000111732 transcript:ENST00000537228 gene_biotype:protein_coding transcript_biotype:protein_coding	188	13	13.8298
>ENSP00000418027 pep:novel chromosome:GRCh38:3:180968051:180976282:1 gene:ENSG00000114416 transcript:ENST00000482125 gene_biotype:protein_coding transcript_biotype:protein_coding	246	17	13.8211
>ENSP00000429821 pep:known chromosome:GRCh38:8:22245432:22250896:1 gene:ENSG00000168495 transcript:ENST00000518039 gene_biotype:protein_coding transcript_biotype:nonsense_mediated_decay	123	17	13.8211
>ENSP00000462101 pep:known chromosome:GRCh38:17:73193093:73197081:1 gene:ENSG00000166685 transcript:ENST00000582587 gene_biotype:protein_coding transcript_biotype:nonsense_mediated_decay	123	34	13.8211
>ENSP00000437107 pep:putative chromosome:GRCh38:11:3666036:3671367:-1 gene:ENSG00000129749 transcript:ENST00000534359 gene_biotype:protein_coding transcript_biotype:protein_coding	123	17	13.8211
>ENSP00000457719 pep:putative chromosome:GRCh38:16:89508713:89524077:1 gene:ENSG00000197912 transcript:ENST00000568151 gene_biotype:protein_coding transcript_biotype:protein_coding	181	25	13.8122
>ENSP00000260970 pep:known chromosome:GRCh38:2:169584340:169641406:1 gene:ENSG00000138398 transcript:ENST00000260970 gene_biotype:protein_coding transcript_biotype:protein_coding	754	8	13.7931
>ENSP00000407083 pep:known chromosome:GRCh38:2:169584432:169637621:1 gene:ENSG00000138398 transcript:ENST00000448752 gene_biotype:protein_coding transcript_biotype:protein_coding	754	8	13.7931
>ENSP00000437046 pep:novel chromosome:GRCh38:1:36176717:36178822:1 gene:ENSG00000116871 transcript:ENST00000530975 gene_biotype:protein_coding transcript_biotype:protein_coding	247	34	13.7652
>ENSP00000469161 pep:putative chromosome:GRCh38:19:41956686:41958914:-1 gene:ENSG00000105404 transcript:ENST00000601028 gene_biotype:protein_coding transcript_biotype:protein_coding	109	15	13.7615
>ENSP00000406036 pep:putative chromosome:GRCh38:12:122980263:122982795:1 gene:ENSG00000182196 transcript:ENST00000426960 gene_biotype:protein_coding transcript_biotype:protein_coding	218	30	13.7615
>ENSP00000473874 pep:known chromosome:GRCh38:1:42767306:42789937:1 gene:ENSG00000164008 transcript:ENST00000603943 gene_biotype:protein_coding transcript_biotype:nonsense_mediated_decay	109	15	13.7615
>ENSP00000383710 pep:known chromosome:GRCh38:1:2184461:2194775:-1 gene:ENSG00000162585 transcript:ENST00000400919 gene_biotype:protein_coding transcript_biotype:protein_coding	189	26	13.7566
>ENSP00000455829 pep:putative chromosome:GRCh38:16:46802718:46831068:-1 gene:ENSG00000155330 transcript:ENST00000565112 gene_biotype:protein_coding transcript_biotype:protein_coding	160	22	13.75
>ENSP00000451138 pep:novel chromosome:GRCh38:14:23058564:23071565:-1 gene:ENSG00000100813 transcript:ENST00000557515 gene_biotype:protein_coding transcript_biotype:protein_coding	582	80	13.7457
>ENSP00000329418 pep:known chromosome:GRCh38:16:11254405:11256179:-1 gene:ENSG00000185338 transcript:ENST00000332029 gene_biotype:protein_coding transcript_biotype:protein_coding	211	29	13.7441
>ENSP00000441406 pep:putative chromosome:GRCh38:12:122980231:122982538:1 gene:ENSG00000182196 transcript:ENST00000413381 gene_biotype:protein_coding transcript_biotype:protein_coding	211	29	13.7441
>ENSP00000435957 pep:known chromosome:GRCh38:CHR_HSCHR6_MHC_COX_CTG1:31259794:31263150:-1 gene:ENSG00000233841 transcript:ENST00000476248 gene_biotype:protein_coding transcript_biotype:nonsense_mediated_decay	131	18	13.7405
>ENSP00000431347 pep:known chromosome:GRCh38:CHR_HSCHR6_MHC_MANN_CTG1:31312208:31315554:-1 gene:ENSG00000237022 transcript:ENST00000488273 gene_biotype:protein_coding transcript_biotype:nonsense_mediated_decay	131	18	13.7405
>ENSP00000365412 pep:known chromosome:GRCh38:6:31268749:31272105:-1 gene:ENSG00000204525 transcript:ENST00000376237 gene_biotype:protein_coding transcript_biotype:nonsense_mediated_decay	131	18	13.7405
>ENSP00000433088 pep:known chromosome:GRCh38:CHR_HSCHR6_MHC_DBB_CTG1:31260956:31264302:-1 gene:ENSG00000228299 transcript:ENST00000479595 gene_biotype:protein_coding transcript_biotype:nonsense_mediated_decay	131	18	13.7405
>ENSP00000476689 pep:novel chromosome:GRCh38:1:155946856:155951748:-1 gene:ENSG00000116584 transcript:ENST00000470541 gene_biotype:protein_coding transcript_biotype:protein_coding	262	18	13.7405
>ENSP00000433409 pep:known chromosome:GRCh38:CHR_HSCHR6_MHC_MCF_CTG1:31345885:31349231:-1 gene:ENSG00000225691 transcript:ENST00000491984 gene_biotype:protein_coding transcript_biotype:nonsense_mediated_decay	131	36	13.7405
>ENSP00000456923 pep:putative chromosome:GRCh38:16:1791805:1794971:-1 gene:ENSG00000099769 transcript:ENST00000568221 gene_biotype:protein_coding transcript_biotype:protein_coding	131	18	13.7405
>ENSP00000405541 pep:known chromosome:GRCh38:22:31573174:31618547:1 gene:ENSG00000198089 transcript:ENST00000452250 gene_biotype:protein_coding transcript_biotype:nonsense_mediated_decay	488	67	13.7295
>ENSP00000407996 pep:novel chromosome:GRCh38:X:54920825:54925604:1 gene:ENSG00000067445 transcript:ENST00000431115 gene_biotype:protein_coding transcript_biotype:protein_coding	102	7	13.7255
>ENSP00000461374 pep:putative chromosome:GRCh38:17:81189597:81194028:-1 gene:ENSG00000141577 transcript:ENST00000570817 gene_biotype:protein_coding transcript_biotype:protein_coding	306	7	13.7255
>ENSP00000484740 pep:known chromosome:GRCh38:19:7037748:7040179:-1 gene:ENSG00000205718 transcript:ENST00000619943 gene_biotype:protein_coding transcript_biotype:protein_coding	204	7	13.7255
>ENSP00000478905 pep:known chromosome:GRCh38:19:7056209:7058640:-1 gene:ENSG00000182315 transcript:ENST00000611585 gene_biotype:protein_coding transcript_biotype:protein_coding	204	7	13.7255
>ENSP00000444968 pep:known chromosome:GRCh38:11:63986844:63997425:1 gene:ENSG00000167770 transcript:ENST00000535140 gene_biotype:protein_coding transcript_biotype:nonsense_mediated_decay	102	7	13.7255
>ENSP00000477634 pep:known chromosome:GRCh38:19:7030577:7033007:1 gene:ENSG00000237247 transcript:ENST00000618571 gene_biotype:protein_coding transcript_biotype:protein_coding	204	14	13.7255
>ENSP00000466429 pep:putative chromosome:GRCh38:18:50273608:50276738:-1 gene:ENSG00000141644 transcript:ENST00000589733 gene_biotype:protein_coding transcript_biotype:protein_coding	255	28	13.7255
>ENSP00000350073 pep:known chromosome:GRCh38:14:23058567:23071617:-1 gene:ENSG00000100813 transcript:ENST00000357481 gene_biotype:protein_coding transcript_biotype:protein_coding	583	80	13.7221
>ENSP00000380502 pep:known chromosome:GRCh38:14:23058580:23071565:-1 gene:ENSG00000100813 transcript:ENST00000397341 gene_biotype:protein_coding transcript_biotype:protein_coding	583	80	13.7221
>ENSP00000404134 pep:known chromosome:GRCh38:1:201359019:201377664:-1 gene:ENSG00000118194 transcript:ENST00000421663 gene_biotype:protein_coding transcript_biotype:protein_coding	226	31	13.7168
>ENSP00000387874 pep:known chromosome:GRCh38:1:201359009:201377700:-1 gene:ENSG00000118194 transcript:ENST00000458432 gene_biotype:protein_coding transcript_biotype:protein_coding	226	31	13.7168
>ENSP00000484820 pep:known chromosome:GRCh38:1:925741:944581:1 gene:ENSG00000187634 transcript:ENST00000620200 gene_biotype:protein_coding transcript_biotype:protein_coding	226	31	13.7168
>ENSP00000372484 pep:known chromosome:GRCh38:Y:21511338:21525786:1 gene:ENSG00000242875 transcript:ENST00000383020 gene_biotype:protein_coding transcript_biotype:protein_coding	496	17	13.7097
>ENSP00000372154 pep:known chromosome:GRCh38:Y:21534879:21549326:1 gene:ENSG00000234414 transcript:ENST00000382707 gene_biotype:protein_coding transcript_biotype:protein_coding	496	68	13.7097
>ENSP00000388006 pep:known chromosome:GRCh38:Y:21511372:21549318:1 gene:ENSG00000234414 transcript:ENST00000439108 gene_biotype:protein_coding transcript_biotype:protein_coding	496	68	13.7097
>ENSP00000372105 pep:known chromosome:GRCh38:Y:21903618:21918067:-1 gene:ENSG00000242389 transcript:ENST00000382659 gene_biotype:protein_coding transcript_biotype:protein_coding	496	68	13.7097
>ENSP00000372119 pep:known chromosome:GRCh38:Y:21880076:21918027:-1 gene:ENSG00000242389 transcript:ENST00000382673 gene_biotype:protein_coding transcript_biotype:protein_coding	496	68	13.7097
>ENSP00000372127 pep:known chromosome:GRCh38:Y:21880076:21894526:-1 gene:ENSG00000244395 transcript:ENST00000382680 gene_biotype:protein_coding transcript_biotype:protein_coding	496	68	13.7097
>ENSP00000411779 pep:known chromosome:GRCh38:10:133567798:133569835:-1 gene:ENSG00000171772 transcript:ENST00000432597 gene_biotype:protein_coding transcript_biotype:protein_coding	124	68	13.7097
>ENSP00000420007 pep:known chromosome:GRCh38:3:127598410:127621829:1 gene:ENSG00000073111 transcript:ENST00000474964 gene_biotype:protein_coding transcript_biotype:nonsense_mediated_decay	146	20	13.6986
>ENSP00000428562 pep:known chromosome:GRCh38:7:150368189:150371680:1 gene:ENSG00000214022 transcript:ENST00000519397 gene_biotype:protein_coding transcript_biotype:protein_coding	146	20	13.6986
>ENSP00000442200 pep:putative chromosome:GRCh38:12:122980191:122982073:1 gene:ENSG00000182196 transcript:ENST00000542099 gene_biotype:protein_coding transcript_biotype:protein_coding	307	42	13.6808
>ENSP00000331397 pep:known chromosome:GRCh38:1:20552439:20555010:1 gene:ENSG00000183114 transcript:ENST00000332947 gene_biotype:protein_coding transcript_biotype:protein_coding	329	45	13.6778
>ENSP00000368496 pep:known chromosome:GRCh38:1:1232265:1235041:1 gene:ENSG00000176022 transcript:ENST00000379198 gene_biotype:protein_coding transcript_biotype:protein_coding	329	45	13.6778
>ENSP00000378162 pep:known chromosome:GRCh38:4:108620566:108625255:1 gene:ENSG00000109475 transcript:ENST00000394667 gene_biotype:protein_coding transcript_biotype:protein_coding	117	32	13.6752
>ENSP00000423983 pep:known chromosome:GRCh38:4:108620569:108625554:1 gene:ENSG00000109475 transcript:ENST00000502534 gene_biotype:protein_coding transcript_biotype:protein_coding	117	16	13.6752
>ENSP00000378160 pep:known chromosome:GRCh38:4:108620590:108625255:1 gene:ENSG00000109475 transcript:ENST00000394665 gene_biotype:protein_coding transcript_biotype:protein_coding	117	16	13.6752
>ENSP00000423316 pep:known chromosome:GRCh38:4:108620633:108625252:1 gene:ENSG00000109475 transcript:ENST00000506397 gene_biotype:protein_coding transcript_biotype:protein_coding	117	16	13.6752
>ENSP00000378163 pep:known chromosome:GRCh38:4:108620656:108630412:1 gene:ENSG00000109475 transcript:ENST00000394668 gene_biotype:protein_coding transcript_biotype:protein_coding	117	16	13.6752
>ENSP00000444353 pep:putative chromosome:GRCh38:12:130339499:130346405:1 gene:ENSG00000125207 transcript:ENST00000535956 gene_biotype:protein_coding transcript_biotype:protein_coding	117	16	13.6752
>ENSP00000255198 pep:known chromosome:GRCh38:5:77072072:77087323:-1 gene:ENSG00000132846 transcript:ENST00000255198 gene_biotype:protein_coding transcript_biotype:protein_coding	234	16	13.6752
>ENSP00000409511 pep:known chromosome:GRCh38:19:45498607:45502342:1 gene:ENSG00000213889 transcript:ENST00000415077 gene_biotype:protein_coding transcript_biotype:nonsense_mediated_decay	373	51	13.6729
>ENSP00000471454 pep:novel chromosome:GRCh38:19:45995467:46018616:1 gene:ENSG00000104983 transcript:ENST00000595358 gene_biotype:protein_coding transcript_biotype:protein_coding	512	70	13.6719
>ENSP00000372992 pep:known chromosome:GRCh38:CHR_HSCHR6_MHC_QBL_CTG1:31537871:31549080:1 gene:ENSG00000206440 transcript:ENST00000383500 gene_biotype:protein_coding transcript_biotype:protein_coding	366	50	13.6612
>ENSP00000413643 pep:known chromosome:GRCh38:CHR_HSCHR6_MHC_MANN_CTG1:31587068:31598283:1 gene:ENSG00000227565 transcript:ENST00000451911 gene_biotype:protein_coding transcript_biotype:protein_coding	366	50	13.6612
>ENSP00000414206 pep:known chromosome:GRCh38:CHR_HSCHR6_MHC_SSTO_CTG1:31538361:31549575:1 gene:ENSG00000236346 transcript:ENST00000419623 gene_biotype:protein_coding transcript_biotype:protein_coding	366	50	13.6612
>ENSP00000404901 pep:known chromosome:GRCh38:CHR_HSCHR6_MHC_DBB_CTG1:31529785:31540993:1 gene:ENSG00000236196 transcript:ENST00000430501 gene_biotype:protein_coding transcript_biotype:protein_coding	366	50	13.6612
>ENSP00000414084 pep:known chromosome:GRCh38:CHR_HSCHR6_MHC_COX_CTG1:31535057:31546261:1 gene:ENSG00000234530 transcript:ENST00000414391 gene_biotype:protein_coding transcript_biotype:protein_coding	366	50	13.6612
>ENSP00000399871 pep:known chromosome:GRCh38:CHR_HSCHR6_MHC_MCF_CTG1:31623954:31635161:1 gene:ENSG00000235125 transcript:ENST00000421396 gene_biotype:protein_coding transcript_biotype:protein_coding	366	50	13.6612
>ENSP00000436501 pep:known chromosome:GRCh38:6:136259351:136289781:-1 gene:ENSG00000029363 transcript:ENST00000530767 gene_biotype:protein_coding transcript_biotype:protein_coding	747	102	13.6546
>ENSP00000365318 pep:known chromosome:GRCh38:6:31547581:31558829:1 gene:ENSG00000204498 transcript:ENST00000376148 gene_biotype:protein_coding transcript_biotype:protein_coding	381	52	13.6483
>ENSP00000290231 pep:known chromosome:GRCh38:20:46060985:46089952:-1 gene:ENSG00000124160 transcript:ENST00000290231 gene_biotype:protein_coding transcript_biotype:protein_coding	579	79	13.6442
>ENSP00000478882 pep:known scaffold:GRCh38:KI270713.1:31698:32528:-1 gene:ENSG00000277475 transcript:ENST00000612315 gene_biotype:protein_coding transcript_biotype:protein_coding	176	6	13.6364
>ENSP00000361434 pep:known chromosome:GRCh38:1:43933320:43937241:1 gene:ENSG00000117407 transcript:ENST00000372359 gene_biotype:protein_coding transcript_biotype:protein_coding	220	6	13.6364
>ENSP00000361429 pep:known chromosome:GRCh38:1:43935359:43936807:1 gene:ENSG00000117407 transcript:ENST00000372354 gene_biotype:protein_coding transcript_biotype:protein_coding	220	3	13.6364
>ENSP00000375248 pep:known chromosome:GRCh38:17:1270559:1271460:1 gene:ENSG00000205899 transcript:ENST00000391429 gene_biotype:protein_coding transcript_biotype:protein_coding	235	32	13.617
>ENSP00000286307 pep:known chromosome:GRCh38:5:157743695:157760709:1 gene:ENSG00000155858 transcript:ENST00000286307 gene_biotype:protein_coding transcript_biotype:protein_coding	360	49	13.6111
>ENSP00000382115 pep:known chromosome:GRCh38:10:68827624:68893060:1 gene:ENSG00000165730 transcript:ENST00000399162 gene_biotype:protein_coding transcript_biotype:protein_coding	169	23	13.6095
>ENSP00000487375 pep:putative chromosome:GRCh38:CHR_HSCHRX_2_CTG3:346586:373024:-1 gene:ENSG00000273850 transcript:ENST00000626780 gene_biotype:protein_coding transcript_biotype:protein_coding	169	23	13.6095
>ENSP00000485689 pep:putative chromosome:GRCh38:CHR_HSCHRX_1_CTG3:350094:376734:-1 gene:ENSG00000276438 transcript:ENST00000627126 gene_biotype:protein_coding transcript_biotype:protein_coding	169	23	13.6095
>ENSP00000371038 pep:putative chromosome:GRCh38:X:347611:374044:-1 gene:ENSG00000167393 transcript:ENST00000381625 gene_biotype:protein_coding transcript_biotype:protein_coding	169	23	13.6095
>ENSP00000485334 pep:known chromosome:GRCh38:19:34219706:34221779:1 gene:ENSG00000257103 transcript:ENST00000585887 gene_biotype:protein_coding transcript_biotype:non_stop_decay	147	20	13.6054
>ENSP00000325508 pep:known chromosome:GRCh38:11:114391443:114400417:-1 gene:ENSG00000180425 transcript:ENST00000325636 gene_biotype:protein_coding transcript_biotype:protein_coding	147	20	13.6054
>ENSP00000445907 pep:known chromosome:GRCh38:12:14881181:14885926:-1 gene:ENSG00000111341 transcript:ENST00000539261 gene_biotype:protein_coding transcript_biotype:protein_coding	103	14	13.5922
>ENSP00000479106 pep:known chromosome:GRCh38:6:26021679:26021990:1 gene:ENSG00000278637 transcript:ENST00000617569 gene_biotype:protein_coding transcript_biotype:protein_coding	103	14	13.5922
>ENSP00000366974 pep:known chromosome:GRCh38:6:26026815:26027252:-1 gene:ENSG00000278705 transcript:ENST00000377745 gene_biotype:protein_coding transcript_biotype:protein_coding	103	14	13.5922
>ENSP00000367034 pep:known chromosome:GRCh38:6:26103876:26104310:1 gene:ENSG00000197061 transcript:ENST00000377803 gene_biotype:protein_coding transcript_biotype:protein_coding	103	14	13.5922
>ENSP00000479794 pep:known chromosome:GRCh38:6:27831216:27831527:-1 gene:ENSG00000273542 transcript:ENST00000611927 gene_biotype:protein_coding transcript_biotype:protein_coding	103	14	13.5922
>ENSP00000347168 pep:known chromosome:GRCh38:6:27824108:27824480:1 gene:ENSG00000197238 transcript:ENST00000355057 gene_biotype:protein_coding transcript_biotype:protein_coding	103	14	13.5922
>ENSP00000480960 pep:known chromosome:GRCh38:6:27873199:27873510:-1 gene:ENSG00000275126 transcript:ENST00000618305 gene_biotype:protein_coding transcript_biotype:protein_coding	103	14	13.5922
>ENSP00000479461 pep:known chromosome:GRCh38:6:26188765:26189076:-1 gene:ENSG00000277157 transcript:ENST00000614247 gene_biotype:protein_coding transcript_biotype:protein_coding	103	14	13.5922
>ENSP00000481507 pep:known chromosome:GRCh38:1:149854045:149861138:-1 gene:ENSG00000270276 transcript:ENST00000621520 gene_biotype:protein_coding transcript_biotype:nonsense_mediated_decay	103	14	13.5922
>ENSP00000482412 pep:known chromosome:GRCh38:1:149859185:149861148:-1 gene:ENSG00000270276 transcript:ENST00000612061 gene_biotype:protein_coding transcript_biotype:nonsense_mediated_decay	103	14	13.5922
>ENSP00000462355 pep:known chromosome:GRCh38:1:149860079:149861210:-1 gene:ENSG00000270276 transcript:ENST00000579512 gene_biotype:protein_coding transcript_biotype:protein_coding	103	14	13.5922
>ENSP00000462667 pep:known chromosome:GRCh38:1:149832659:149833241:1 gene:ENSG00000270882 transcript:ENST00000578186 gene_biotype:protein_coding transcript_biotype:protein_coding	103	14	13.5922
>ENSP00000478786 pep:known chromosome:GRCh38:1:149832668:149834484:1 gene:ENSG00000270882 transcript:ENST00000618193 gene_biotype:protein_coding transcript_biotype:nonsense_mediated_decay	103	14	13.5922
>ENSP00000478519 pep:known chromosome:GRCh38:1:149832670:149834631:1 gene:ENSG00000270882 transcript:ENST00000614272 gene_biotype:protein_coding transcript_biotype:nonsense_mediated_decay	103	14	13.5922
>ENSP00000481343 pep:known chromosome:GRCh38:1:149832678:149839767:1 gene:ENSG00000270882 transcript:ENST00000613412 gene_biotype:protein_coding transcript_biotype:nonsense_mediated_decay	103	14	13.5922
>ENSP00000350767 pep:known chromosome:GRCh38:12:14767999:14771131:-1 gene:ENSG00000197837 transcript:ENST00000358064 gene_biotype:protein_coding transcript_biotype:nonsense_mediated_decay	103	14	13.5922
>ENSP00000443017 pep:known chromosome:GRCh38:12:14770555:14771131:-1 gene:ENSG00000197837 transcript:ENST00000539745 gene_biotype:protein_coding transcript_biotype:protein_coding	103	14	13.5922
>ENSP00000244537 pep:known chromosome:GRCh38:6:26240426:26240737:1 gene:ENSG00000274618 transcript:ENST00000244537 gene_biotype:protein_coding transcript_biotype:protein_coding	103	14	13.5922
>ENSP00000481486 pep:known chromosome:GRCh38:6:27138588:27139881:1 gene:ENSG00000276180 transcript:ENST00000615353 gene_biotype:protein_coding transcript_biotype:protein_coding	103	14	13.5922
>ENSP00000366956 pep:known chromosome:GRCh38:6:26285113:26285509:-1 gene:ENSG00000158406 transcript:ENST00000377727 gene_biotype:protein_coding transcript_biotype:protein_coding	103	14	13.5922
>ENSP00000484789 pep:known chromosome:GRCh38:6:26204645:26204956:1 gene:ENSG00000276966 transcript:ENST00000615164 gene_biotype:protein_coding transcript_biotype:protein_coding	103	28	13.5922
>ENSP00000401867 pep:known chromosome:GRCh38:5:177307205:177312309:-1 gene:ENSG00000213347 transcript:ENST00000439742 gene_biotype:protein_coding transcript_biotype:protein_coding	206	28	13.5922
>ENSP00000421463 pep:known chromosome:GRCh38:5:177307435:177312757:-1 gene:ENSG00000213347 transcript:ENST00000513063 gene_biotype:protein_coding transcript_biotype:protein_coding	206	14	13.5922
>ENSP00000445709 pep:known chromosome:GRCh38:12:10213106:10223128:1 gene:ENSG00000139112 transcript:ENST00000541960 gene_biotype:protein_coding transcript_biotype:nonsense_mediated_decay	103	14	13.5922
>ENSP00000459737 pep:known chromosome:GRCh38:16:19114002:19173578:1 gene:ENSG00000261427 transcript:ENST00000564808 gene_biotype:protein_coding transcript_biotype:nonsense_mediated_decay	103	14	13.5922
>ENSP00000326981 pep:known chromosome:GRCh38:15:75639085:75648706:-1 gene:ENSG00000177971 transcript:ENST00000314852 gene_biotype:protein_coding transcript_biotype:protein_coding	184	25	13.587
>ENSP00000385217 pep:known chromosome:GRCh38:15:75639087:75640323:-1 gene:ENSG00000177971 transcript:ENST00000403490 gene_biotype:protein_coding transcript_biotype:protein_coding	184	25	13.587
>ENSP00000342121 pep:known chromosome:GRCh38:13:26212762:26221842:-1 gene:ENSG00000127870 transcript:ENST00000346166 gene_biotype:protein_coding transcript_biotype:protein_coding	685	93	13.5766
>ENSP00000371000 pep:known chromosome:GRCh38:13:26212768:26222493:-1 gene:ENSG00000127870 transcript:ENST00000381588 gene_biotype:protein_coding transcript_biotype:protein_coding	685	93	13.5766
>ENSP00000370982 pep:known chromosome:GRCh38:13:26212775:26221703:-1 gene:ENSG00000127870 transcript:ENST00000381570 gene_biotype:protein_coding transcript_biotype:protein_coding	685	93	13.5766
>ENSP00000229390 pep:known chromosome:GRCh38:12:120461668:120469793:-1 gene:ENSG00000111786 transcript:ENST00000229390 gene_biotype:protein_coding transcript_biotype:protein_coding	221	30	13.5747
>ENSP00000376427 pep:known chromosome:GRCh38:3:179588831:179604649:-1 gene:ENSG00000136522 transcript:ENST00000392659 gene_biotype:protein_coding transcript_biotype:protein_coding	140	19	13.5714
>ENSP00000425682 pep:putative chromosome:GRCh38:6:31154531:31158194:-1 gene:ENSG00000204536 transcript:ENST00000513222 gene_biotype:protein_coding transcript_biotype:protein_coding	140	19	13.5714
>ENSP00000323945 pep:known chromosome:GRCh38:16:30407297:30419407:1 gene:ENSG00000179965 transcript:ENST00000319296 gene_biotype:protein_coding transcript_biotype:protein_coding	317	43	13.5647
>ENSP00000416197 pep:known chromosome:GRCh38:16:30407414:30418594:1 gene:ENSG00000179965 transcript:ENST00000434417 gene_biotype:protein_coding transcript_biotype:protein_coding	317	43	13.5647
>ENSP00000477895 pep:known chromosome:GRCh38:19:1383884:1395488:1 gene:ENSG00000115286 transcript:ENST00000618074 gene_biotype:protein_coding transcript_biotype:protein_coding	214	29	13.5514
>ENSP00000480984 pep:known chromosome:GRCh38:19:1383918:1395588:1 gene:ENSG00000115286 transcript:ENST00000620479 gene_biotype:protein_coding transcript_biotype:protein_coding	214	29	13.5514
>ENSP00000423987 pep:putative chromosome:GRCh38:4:1617915:1655408:-1 gene:ENSG00000174137 transcript:ENST00000489029 gene_biotype:protein_coding transcript_biotype:protein_coding	155	21	13.5484
>ENSP00000405430 pep:known chromosome:GRCh38:1:2184478:2194741:-1 gene:ENSG00000162585 transcript:ENST00000428120 gene_biotype:protein_coding transcript_biotype:nonsense_mediated_decay	192	13	13.5417
>ENSP00000396365 pep:putative chromosome:GRCh38:12:122980748:122982706:1 gene:ENSG00000182196 transcript:ENST00000439686 gene_biotype:protein_coding transcript_biotype:protein_coding	229	31	13.5371
>ENSP00000383867 pep:novel chromosome:GRCh38:1:16367225:16398145:1 gene:ENSG00000055070 transcript:ENST00000401089 gene_biotype:protein_coding transcript_biotype:protein_coding	133	18	13.5338
>ENSP00000452347 pep:putative chromosome:GRCh38:17:28364288:28368012:-1 gene:ENSG00000273171 transcript:ENST00000555059 gene_biotype:protein_coding transcript_biotype:protein_coding	148	10	13.5135
>ENSP00000399689 pep:known chromosome:GRCh38:3:10249372:10285796:1 gene:ENSG00000272410 transcript:ENST00000450534 gene_biotype:protein_coding transcript_biotype:nonsense_mediated_decay	111	10	13.5135
>ENSP00000470190 pep:novel chromosome:GRCh38:19:47751037:47757058:1 gene:ENSG00000105373 transcript:ENST00000598959 gene_biotype:protein_coding transcript_biotype:protein_coding	148	5	13.5135
>ENSP00000419774 pep:known chromosome:GRCh38:3:52524470:52535006:-1 gene:ENSG00000168268 transcript:ENST00000492555 gene_biotype:protein_coding transcript_biotype:nonsense_mediated_decay	111	15	13.5135
>ENSP00000481627 pep:known chromosome:GRCh38:Y:21511425:21549094:1 gene:ENSG00000242875 transcript:ENST00000619219 gene_biotype:protein_coding transcript_biotype:protein_coding	459	62	13.5076
>ENSP00000303712 pep:known chromosome:GRCh38:Y:21511425:21549094:1 gene:ENSG00000234414 transcript:ENST00000303902 gene_biotype:protein_coding transcript_biotype:protein_coding	459	62	13.5076
>ENSP00000372104 pep:known chromosome:GRCh38:Y:21903620:21918032:-1 gene:ENSG00000242389 transcript:ENST00000382658 gene_biotype:protein_coding transcript_biotype:protein_coding	459	62	13.5076
>ENSP00000399181 pep:known chromosome:GRCh38:Y:21880308:21894439:-1 gene:ENSG00000244395 transcript:ENST00000418956 gene_biotype:protein_coding transcript_biotype:protein_coding	459	62	13.5076
>ENSP00000416493 pep:known chromosome:GRCh38:22:38202796:38214760:1 gene:ENSG00000185022 transcript:ENST00000417948 gene_biotype:protein_coding transcript_biotype:protein_coding	126	17	13.4921
>ENSP00000430778 pep:known chromosome:GRCh38:8:91960441:91991728:-1 gene:ENSG00000079102 transcript:ENST00000521751 gene_biotype:protein_coding transcript_biotype:nonsense_mediated_decay	126	17	13.4921
>ENSP00000419162 pep:putative chromosome:GRCh38:7:151381128:151409631:-1 gene:ENSG00000187260 transcript:ENST00000469830 gene_biotype:protein_coding transcript_biotype:protein_coding	482	65	13.4855
>ENSP00000392204 pep:known chromosome:GRCh38:10:87859161:87863437:-1 gene:ENSG00000227268 transcript:ENST00000445946 gene_biotype:protein_coding transcript_biotype:protein_coding	178	24	13.4831
>ENSP00000467012 pep:known chromosome:GRCh38:19:33621955:33772323:1 gene:ENSG00000124302 transcript:ENST00000591231 gene_biotype:protein_coding transcript_biotype:protein_coding	178	12	13.4831
>ENSP00000407380 pep:putative chromosome:GRCh38:7:997016:1028339:-1 gene:ENSG00000146540 transcript:ENST00000412051 gene_biotype:protein_coding transcript_biotype:protein_coding	178	24	13.4831
>ENSP00000373191 pep:known chromosome:GRCh38:3:100401193:100456319:1 gene:ENSG00000206535 transcript:ENST00000383693 gene_biotype:protein_coding transcript_biotype:protein_coding	178	12	13.4831
>ENSP00000406427 pep:putative chromosome:GRCh38:2:6865828:6887053:1 gene:ENSG00000134321 transcript:ENST00000442639 gene_biotype:protein_coding transcript_biotype:protein_coding	141	19	13.4752
>ENSP00000332293 pep:known chromosome:GRCh38:11:2268495:2270952:-1 gene:ENSG00000183734 transcript:ENST00000331289 gene_biotype:protein_coding transcript_biotype:protein_coding	193	26	13.4715
>ENSP00000464994 pep:known chromosome:GRCh38:16:5028946:5033643:-1 gene:ENSG00000103174 transcript:ENST00000562037 gene_biotype:protein_coding transcript_biotype:nonsense_mediated_decay	104	28	13.4615
>ENSP00000431227 pep:known chromosome:GRCh38:11:74266657:74311624:-1 gene:ENSG00000149380 transcript:ENST00000525968 gene_biotype:protein_coding transcript_biotype:nonsense_mediated_decay	104	14	13.4615
>ENSP00000270812 pep:putative chromosome:GRCh38:1:26169942:26172060:1 gene:ENSG00000142684 transcript:ENST00000270812 gene_biotype:protein_coding transcript_biotype:protein_coding	156	7	13.4615
>ENSP00000338607 pep:known chromosome:GRCh38:8:142727203:142736927:1 gene:ENSG00000130193 transcript:ENST00000336138 gene_biotype:protein_coding transcript_biotype:protein_coding	208	14	13.4615
>ENSP00000480805 pep:putative chromosome:GRCh38:CHR_HSCHR19_4_CTG3_1:54201775:54208245:1 gene:ENSG00000278270 transcript:ENST00000611572 gene_biotype:protein_coding transcript_biotype:protein_coding	156	21	13.4615
>ENSP00000414314 pep:putative chromosome:GRCh38:19:54201160:54207630:1 gene:ENSG00000170889 transcript:ENST00000441429 gene_biotype:protein_coding transcript_biotype:protein_coding	156	21	13.4615
>ENSP00000331435 pep:known chromosome:GRCh38:19:7030578:7033011:1 gene:ENSG00000237247 transcript:ENST00000329753 gene_biotype:protein_coding transcript_biotype:protein_coding	208	7	13.4615
>ENSP00000374113 pep:known chromosome:GRCh38:12:6766375:6770498:1 gene:ENSG00000159335 transcript:ENST00000389462 gene_biotype:protein_coding transcript_biotype:protein_coding	104	28	13.4615
>ENSP00000300413 pep:known chromosome:GRCh38:18:21612267:21633524:1 gene:ENSG00000167088 transcript:ENST00000300413 gene_biotype:protein_coding transcript_biotype:protein_coding	119	16	13.4454
>ENSP00000476344 pep:known chromosome:GRCh38:1:161159450:161162368:1 gene:ENSG00000143258 transcript:ENST00000492950 gene_biotype:protein_coding transcript_biotype:protein_coding	253	34	13.4387
>ENSP00000314636 pep:known chromosome:GRCh38:17:7549058:7557890:1 gene:ENSG00000239697 transcript:ENST00000322272 gene_biotype:protein_coding transcript_biotype:nonsense_mediated_decay	134	9	13.4328
>ENSP00000363384 pep:known chromosome:GRCh38:1:26169871:26172060:1 gene:ENSG00000142684 transcript:ENST00000374266 gene_biotype:protein_coding transcript_biotype:protein_coding	134	18	13.4328
>ENSP00000388400 pep:novel chromosome:GRCh38:6:31952229:31958960:-1 gene:ENSG00000204356 transcript:ENST00000444811 gene_biotype:protein_coding transcript_biotype:protein_coding	350	47	13.4286
>ENSP00000391707 pep:known chromosome:GRCh38:CHR_HSCHR6_MHC_QBL_CTG1:31147096:31150227:-1 gene:ENSG00000206457 transcript:ENST00000456712 gene_biotype:protein_coding transcript_biotype:protein_coding	216	29	13.4259
>ENSP00000402432 pep:novel chromosome:GRCh38:6:31154674:31157788:-1 gene:ENSG00000204536 transcript:ENST00000426967 gene_biotype:protein_coding transcript_biotype:protein_coding	216	29	13.4259
>ENSP00000391598 pep:putative chromosome:GRCh38:12:122981137:122982731:1 gene:ENSG00000182196 transcript:ENST00000456762 gene_biotype:protein_coding transcript_biotype:protein_coding	216	29	13.4259
>ENSP00000436445 pep:known chromosome:GRCh38:14:60245785:60293355:1 gene:ENSG00000100614 transcript:ENST00000532036 gene_biotype:protein_coding transcript_biotype:nonsense_mediated_decay	164	11	13.4146
>ENSP00000299952 pep:known chromosome:GRCh38:16:71626187:71641965:1 gene:ENSG00000140832 transcript:ENST00000299952 gene_biotype:protein_coding transcript_biotype:protein_coding	410	11	13.4146
>ENSP00000422771 pep:putative chromosome:GRCh38:5:180338573:180352900:-1 gene:ENSG00000131459 transcript:ENST00000503228 gene_biotype:protein_coding transcript_biotype:protein_coding	179	24	13.4078
>ENSP00000409721 pep:putative chromosome:GRCh38:1:2191901:2194748:-1 gene:ENSG00000162585 transcript:ENST00000420515 gene_biotype:protein_coding transcript_biotype:protein_coding	194	26	13.4021
>ENSP00000302763 pep:putative chromosome:GRCh38:20:64083399:64084359:-1 gene:ENSG00000171695 transcript:ENST00000302096 gene_biotype:protein_coding transcript_biotype:protein_coding	194	26	13.4021
>ENSP00000418350 pep:known chromosome:GRCh38:6:31971166:31972419:1 gene:ENSG00000204344 transcript:ENST00000460018 gene_biotype:protein_coding transcript_biotype:protein_coding	112	15	13.3929
>ENSP00000473443 pep:known chromosome:GRCh38:10:49614037:49665104:1 gene:ENSG00000070748 transcript:ENST00000466590 gene_biotype:protein_coding transcript_biotype:nonsense_mediated_decay	112	15	13.3929
>ENSP00000334122 pep:known chromosome:GRCh38:11:69810224:69819024:-1 gene:ENSG00000186895 transcript:ENST00000334134 gene_biotype:protein_coding transcript_biotype:protein_coding	239	32	13.3891
>ENSP00000386301 pep:known chromosome:GRCh38:2:85610220:85612032:-1 gene:ENSG00000168887 transcript:ENST00000409734 gene_biotype:protein_coding transcript_biotype:protein_coding	127	51	13.3858
>ENSP00000453239 pep:novel chromosome:GRCh38:19:45764889:45768627:-1 gene:ENSG00000177045 transcript:ENST00000560160 gene_biotype:protein_coding transcript_biotype:protein_coding	254	51	13.3858
>ENSP00000383142 pep:known chromosome:GRCh38:CHR_HSCHR6_MHC_QBL_CTG1:31537839:31549080:1 gene:ENSG00000206440 transcript:ENST00000400285 gene_biotype:protein_coding transcript_biotype:protein_coding	381	51	13.3858
>ENSP00000411611 pep:known chromosome:GRCh38:CHR_HSCHR6_MHC_MANN_CTG1:31587036:31598283:1 gene:ENSG00000227565 transcript:ENST00000432160 gene_biotype:protein_coding transcript_biotype:protein_coding	381	51	13.3858
>ENSP00000395544 pep:known chromosome:GRCh38:CHR_HSCHR6_MHC_SSTO_CTG1:31538329:31549575:1 gene:ENSG00000236346 transcript:ENST00000424652 gene_biotype:protein_coding transcript_biotype:protein_coding	381	51	13.3858
>ENSP00000408426 pep:known chromosome:GRCh38:CHR_HSCHR6_MHC_DBB_CTG1:31529753:31540993:1 gene:ENSG00000236196 transcript:ENST00000455376 gene_biotype:protein_coding transcript_biotype:protein_coding	381	51	13.3858
>ENSP00000394486 pep:known chromosome:GRCh38:CHR_HSCHR6_MHC_COX_CTG1:31535025:31546261:1 gene:ENSG00000234530 transcript:ENST00000419122 gene_biotype:protein_coding transcript_biotype:protein_coding	381	17	13.3858
>ENSP00000396656 pep:known chromosome:GRCh38:CHR_HSCHR6_MHC_MCF_CTG1:31623922:31635161:1 gene:ENSG00000235125 transcript:ENST00000442947 gene_biotype:protein_coding transcript_biotype:protein_coding	381	34	13.3858
>ENSP00000382474 pep:known chromosome:GRCh38:22:19441777:19448232:-1 gene:ENSG00000242259 transcript:ENST00000399562 gene_biotype:protein_coding transcript_biotype:protein_coding	142	19	13.3803
>ENSP00000479673 pep:known chromosome:GRCh38:22:19443150:19448232:-1 gene:ENSG00000242259 transcript:ENST00000611555 gene_biotype:protein_coding transcript_biotype:protein_coding	142	19	13.3803
>ENSP00000430376 pep:known chromosome:GRCh38:5:179799980:179802115:-1 gene:ENSG00000161013 transcript:ENST00000520918 gene_biotype:protein_coding transcript_biotype:nonsense_mediated_decay	157	21	13.3758
>ENSP00000415151 pep:novel chromosome:GRCh38:16:67029245:67101022:1 gene:ENSG00000067955 transcript:ENST00000412916 gene_biotype:protein_coding transcript_biotype:protein_coding	187	25	13.369
>ENSP00000385228 pep:known chromosome:GRCh38:1:153634080:153646302:1 gene:ENSG00000160679 transcript:ENST00000403433 gene_biotype:protein_coding transcript_biotype:protein_coding	202	27	13.3663
>ENSP00000367315 pep:known chromosome:GRCh38:11:61508800:61511018:1 gene:ENSG00000204950 transcript:ENST00000378075 gene_biotype:protein_coding transcript_biotype:protein_coding	292	39	13.3562
>ENSP00000216336 pep:known chromosome:GRCh38:14:24573556:24576260:-1 gene:ENSG00000100448 transcript:ENST00000216336 gene_biotype:protein_coding transcript_biotype:protein_coding	255	6	13.3333
>ENSP00000443428 pep:putative chromosome:GRCh38:16:89145950:89151348:1 gene:ENSG00000176715 transcript:ENST00000535176 gene_biotype:protein_coding transcript_biotype:protein_coding	105	8	13.3333
>ENSP00000467307 pep:known chromosome:GRCh38:19:1269333:1274810:1 gene:ENSG00000099622 transcript:ENST00000590347 gene_biotype:protein_coding transcript_biotype:nonsense_mediated_decay	135	8	13.3333
>ENSP00000466216 pep:known chromosome:GRCh38:19:1269348:1272803:1 gene:ENSG00000099622 transcript:ENST00000591055 gene_biotype:protein_coding transcript_biotype:nonsense_mediated_decay	135	6	13.3333
>ENSP00000339835 pep:known chromosome:GRCh38:12:31791185:31792241:-1 gene:ENSG00000188375 transcript:ENST00000340398 gene_biotype:protein_coding transcript_biotype:protein_coding	135	8	13.3333
>ENSP00000333064 pep:novel chromosome:GRCh38:22:19443371:19447697:-1 gene:ENSG00000242259 transcript:ENST00000333059 gene_biotype:protein_coding transcript_biotype:protein_coding	105	8	13.3333
>ENSP00000301243 pep:novel chromosome:GRCh38:19:38251237:38256532:-1 gene:ENSG00000167641 transcript:ENST00000347262 gene_biotype:protein_coding transcript_biotype:protein_coding	120	4	13.3333
>ENSP00000307155 pep:known chromosome:GRCh38:Y:22168542:22182948:-1 gene:ENSG00000169800 transcript:ENST00000303766 gene_biotype:protein_coding transcript_biotype:protein_coding	496	66	13.3065
>ENSP00000250831 pep:known chromosome:GRCh38:Y:22403470:22417881:1 gene:ENSG00000226941 transcript:ENST00000250831 gene_biotype:protein_coding transcript_biotype:protein_coding	496	33	13.3065
>ENSP00000405745 pep:known chromosome:GRCh38:Y:22308823:22417881:1 gene:ENSG00000226941 transcript:ENST00000414629 gene_biotype:protein_coding transcript_biotype:protein_coding	496	33	13.3065
>ENSP00000391436 pep:known chromosome:GRCh38:14:105491394:105498946:1 gene:ENSG00000185347 transcript:ENST00000450383 gene_biotype:protein_coding transcript_biotype:protein_coding	248	66	13.3065
>ENSP00000333959 pep:known chromosome:GRCh38:14:105491367:105499228:1 gene:ENSG00000185347 transcript:ENST00000334656 gene_biotype:protein_coding transcript_biotype:protein_coding	248	66	13.3065
>ENSP00000369745 pep:known chromosome:GRCh38:9:19376270:19380206:-1 gene:ENSG00000137154 transcript:ENST00000380384 gene_biotype:protein_coding transcript_biotype:protein_coding	218	29	13.3028
>ENSP00000369743 pep:known chromosome:GRCh38:9:19376285:19380198:-1 gene:ENSG00000137154 transcript:ENST00000315377 gene_biotype:protein_coding transcript_biotype:protein_coding	218	29	13.3028
>ENSP00000380531 pep:known chromosome:GRCh38:16:1771890:1773155:-1 gene:ENSG00000074071 transcript:ENST00000397375 gene_biotype:protein_coding transcript_biotype:protein_coding	218	29	13.3028
>ENSP00000383905 pep:known chromosome:GRCh38:2:18562932:18589572:-1 gene:ENSG00000185013 transcript:ENST00000406971 gene_biotype:protein_coding transcript_biotype:nonsense_mediated_decay	203	27	13.3005
>ENSP00000431979 pep:putative chromosome:GRCh38:11:65857126:65862008:1 gene:ENSG00000172732 transcript:ENST00000529857 gene_biotype:protein_coding transcript_biotype:protein_coding	203	27	13.3005
>ENSP00000405086 pep:known chromosome:GRCh38:22:31463700:31489242:-1 gene:ENSG00000184708 transcript:ENST00000423097 gene_biotype:protein_coding transcript_biotype:protein_coding	188	25	13.2979
>ENSP00000269720 pep:known chromosome:GRCh38:19:14072536:14075061:1 gene:ENSG00000141854 transcript:ENST00000269720 gene_biotype:protein_coding transcript_biotype:protein_coding	361	48	13.2964
>ENSP00000345420 pep:known chromosome:GRCh38:12:107774385:107776644:1 gene:ENSG00000187855 transcript:ENST00000342331 gene_biotype:protein_coding transcript_biotype:protein_coding	173	23	13.2948
>ENSP00000474048 pep:putative chromosome:GRCh38:17:35760909:35764597:1 gene:ENSG00000270806 transcript:ENST00000603305 gene_biotype:protein_coding transcript_biotype:protein_coding	173	23	13.2948
>ENSP00000439103 pep:putative chromosome:GRCh38:12:8603686:8607016:-1 gene:ENSG00000111732 transcript:ENST00000543081 gene_biotype:protein_coding transcript_biotype:protein_coding	143	19	13.2867
>ENSP00000390088 pep:putative chromosome:GRCh38:3:195886974:195896783:-1 gene:ENSG00000061938 transcript:ENST00000427576 gene_biotype:protein_coding transcript_biotype:protein_coding	143	19	13.2867
>ENSP00000447361 pep:putative chromosome:GRCh38:16:29465352:29466813:-1 gene:ENSG00000258150 transcript:ENST00000551411 gene_biotype:protein_coding transcript_biotype:protein_coding	143	19	13.2867
>ENSP00000447453 pep:putative chromosome:GRCh38:16:30204722:30206162:-1 gene:ENSG00000258130 transcript:ENST00000549390 gene_biotype:protein_coding transcript_biotype:protein_coding	143	19	13.2867
>ENSP00000229238 pep:known chromosome:GRCh38:12:6491886:6493598:-1 gene:ENSG00000111639 transcript:ENST00000229238 gene_biotype:protein_coding transcript_biotype:protein_coding	128	17	13.2812
>ENSP00000469717 pep:known chromosome:GRCh38:19:47257532:47260762:1 gene:ENSG00000105321 transcript:ENST00000599398 gene_biotype:protein_coding transcript_biotype:protein_coding	128	17	13.2812
>ENSP00000435843 pep:putative chromosome:GRCh38:11:65591389:65592371:1 gene:ENSG00000173442 transcript:ENST00000533364 gene_biotype:protein_coding transcript_biotype:protein_coding	128	17	13.2812
>ENSP00000379919 pep:known chromosome:GRCh38:2:219460766:219466841:1 gene:ENSG00000072195 transcript:ENST00000396688 gene_biotype:protein_coding transcript_biotype:protein_coding	113	15	13.2743
>ENSP00000379917 pep:known chromosome:GRCh38:2:219461255:219466655:1 gene:ENSG00000072195 transcript:ENST00000396686 gene_biotype:protein_coding transcript_biotype:protein_coding	113	15	13.2743
>ENSP00000379920 pep:known chromosome:GRCh38:2:219461385:219466862:1 gene:ENSG00000072195 transcript:ENST00000396689 gene_biotype:protein_coding transcript_biotype:protein_coding	113	15	13.2743
>ENSP00000396723 pep:putative chromosome:GRCh38:12:122980495:122982909:1 gene:ENSG00000182196 transcript:ENST00000454885 gene_biotype:protein_coding transcript_biotype:protein_coding	226	15	13.2743
>ENSP00000420568 pep:known chromosome:GRCh38:6:10397410:10412175:-1 gene:ENSG00000137203 transcript:ENST00000489805 gene_biotype:protein_coding transcript_biotype:nonsense_mediated_decay	113	30	13.2743
>ENSP00000467165 pep:putative chromosome:GRCh38:17:75778250:75779758:-1 gene:ENSG00000132475 transcript:ENST00000592643 gene_biotype:protein_coding transcript_biotype:protein_coding	113	15	13.2743
>ENSP00000454036 pep:putative chromosome:GRCh38:14:103107516:103110559:1 gene:ENSG00000205436 transcript:ENST00000560304 gene_biotype:protein_coding transcript_biotype:protein_coding	211	28	13.2701
>ENSP00000443060 pep:putative chromosome:GRCh38:12:8604285:8607016:-1 gene:ENSG00000111732 transcript:ENST00000545512 gene_biotype:protein_coding transcript_biotype:protein_coding	196	13	13.2653
>ENSP00000357298 pep:known chromosome:GRCh38:1:155947367:155952721:-1 gene:ENSG00000116584 transcript:ENST00000368315 gene_biotype:protein_coding transcript_biotype:protein_coding	264	35	13.2576
>ENSP00000383588 pep:known chromosome:GRCh38:1:15492366:15524192:-1 gene:ENSG00000132906 transcript:ENST00000400777 gene_biotype:protein_coding transcript_biotype:nonsense_mediated_decay	151	20	13.245
>ENSP00000468484 pep:putative chromosome:GRCh38:17:75778638:75779778:-1 gene:ENSG00000132475 transcript:ENST00000587171 gene_biotype:protein_coding transcript_biotype:protein_coding	151	20	13.245
>ENSP00000459076 pep:known chromosome:GRCh38:16:19067661:19078278:1 gene:ENSG00000167186 transcript:ENST00000569312 gene_biotype:protein_coding transcript_biotype:nonsense_mediated_decay	136	18	13.2353
>ENSP00000274849 pep:known chromosome:GRCh38:6:26596952:26600744:1 gene:ENSG00000146109 transcript:ENST00000274849 gene_biotype:protein_coding transcript_biotype:protein_coding	272	18	13.2353
>ENSP00000254810 pep:known chromosome:GRCh38:17:75776434:75779779:-1 gene:ENSG00000132475 transcript:ENST00000254810 gene_biotype:protein_coding transcript_biotype:protein_coding	136	9	13.2353
>ENSP00000468714 pep:known chromosome:GRCh38:17:75778567:75779286:-1 gene:ENSG00000132475 transcript:ENST00000587560 gene_biotype:protein_coding transcript_biotype:protein_coding	136	18	13.2353
>ENSP00000465813 pep:known chromosome:GRCh38:17:75778574:75779780:-1 gene:ENSG00000132475 transcript:ENST00000589599 gene_biotype:protein_coding transcript_biotype:protein_coding	136	18	13.2353
>ENSP00000466020 pep:known chromosome:GRCh38:17:75778576:75785486:-1 gene:ENSG00000132475 transcript:ENST00000586607 gene_biotype:protein_coding transcript_biotype:protein_coding	136	18	13.2353
>ENSP00000480826 pep:known chromosome:GRCh38:6:26020490:26020900:1 gene:ENSG00000275714 transcript:ENST00000613854 gene_biotype:protein_coding transcript_biotype:protein_coding	136	18	13.2353
>ENSP00000355781 pep:known chromosome:GRCh38:1:226061851:226071523:1 gene:ENSG00000163041 transcript:ENST00000366816 gene_biotype:protein_coding transcript_biotype:protein_coding	136	18	13.2353
>ENSP00000355780 pep:known chromosome:GRCh38:1:226062678:226071999:1 gene:ENSG00000163041 transcript:ENST00000366815 gene_biotype:protein_coding transcript_biotype:protein_coding	136	9	13.2353
>ENSP00000355778 pep:known chromosome:GRCh38:1:226063977:226072001:1 gene:ENSG00000163041 transcript:ENST00000366813 gene_biotype:protein_coding transcript_biotype:protein_coding	136	18	13.2353
>ENSP00000484658 pep:known chromosome:GRCh38:6:26045411:26045821:1 gene:ENSG00000278272 transcript:ENST00000612966 gene_biotype:protein_coding transcript_biotype:protein_coding	136	18	13.2353
>ENSP00000358160 pep:known chromosome:GRCh38:6:27810064:27811300:1 gene:ENSG00000278828 transcript:ENST00000369163 gene_biotype:protein_coding transcript_biotype:protein_coding	136	18	13.2353
>ENSP00000484841 pep:known chromosome:GRCh38:6:26031650:26032060:-1 gene:ENSG00000274267 transcript:ENST00000621411 gene_biotype:protein_coding transcript_biotype:protein_coding	136	18	13.2353
>ENSP00000483283 pep:known chromosome:GRCh38:6:27871905:27872315:-1 gene:ENSG00000275379 transcript:ENST00000616365 gene_biotype:protein_coding transcript_biotype:protein_coding	136	9	13.2353
>ENSP00000352252 pep:known chromosome:GRCh38:6:27890382:27890792:-1 gene:ENSG00000197153 transcript:ENST00000359303 gene_biotype:protein_coding transcript_biotype:protein_coding	136	9	13.2353
>ENSP00000366999 pep:known chromosome:GRCh38:6:26196840:26197250:-1 gene:ENSG00000197409 transcript:ENST00000356476 gene_biotype:protein_coding transcript_biotype:protein_coding	136	18	13.2353
>ENSP00000482271 pep:known chromosome:GRCh38:6:26225155:26225565:1 gene:ENSG00000274750 transcript:ENST00000614911 gene_biotype:protein_coding transcript_biotype:protein_coding	136	18	13.2353
>ENSP00000385479 pep:known chromosome:GRCh38:1:149852619:149854274:1 gene:ENSG00000203852 transcript:ENST00000403683 gene_biotype:protein_coding transcript_biotype:protein_coding	136	36	13.2353
>ENSP00000476960 pep:putative chromosome:GRCh38:1:143905555:143905966:-1 gene:ENSG00000203818 transcript:ENST00000392948 gene_biotype:protein_coding transcript_biotype:protein_coding	136	9	13.2353
>ENSP00000333277 pep:known chromosome:GRCh38:1:149813271:149813681:-1 gene:ENSG00000183598 transcript:ENST00000331491 gene_biotype:protein_coding transcript_biotype:protein_coding	136	18	13.2353
>ENSP00000358154 pep:known chromosome:GRCh38:1:149839538:149841193:-1 gene:ENSG00000203811 transcript:ENST00000369158 gene_biotype:protein_coding transcript_biotype:protein_coding	136	9	13.2353
>ENSP00000355657 pep:known chromosome:GRCh38:1:228424845:228425325:-1 gene:ENSG00000168148 transcript:ENST00000366696 gene_biotype:protein_coding transcript_biotype:protein_coding	136	18	13.2353
>ENSP00000484095 pep:known chromosome:GRCh38:6:26250195:26250605:-1 gene:ENSG00000277775 transcript:ENST00000618052 gene_biotype:protein_coding transcript_biotype:protein_coding	136	18	13.2353
>ENSP00000484638 pep:known chromosome:GRCh38:6:26269405:26271815:-1 gene:ENSG00000273983 transcript:ENST00000614378 gene_biotype:protein_coding transcript_biotype:protein_coding	136	18	13.2353
>ENSP00000430745 pep:putative chromosome:GRCh38:16:67159973:67164570:1 gene:ENSG00000135722 transcript:ENST00000517382 gene_biotype:protein_coding transcript_biotype:protein_coding	136	9	13.2353
>ENSP00000463187 pep:putative chromosome:GRCh38:19:5681159:5687987:1 gene:ENSG00000167733 transcript:ENST00000579559 gene_biotype:protein_coding transcript_biotype:protein_coding	189	25	13.2275
>ENSP00000437315 pep:known chromosome:GRCh38:CHR_HSCHR8_3_CTG7:143693701:143695116:-1 gene:ENSG00000278749 transcript:ENST00000533508 gene_biotype:protein_coding transcript_biotype:protein_coding	439	58	13.2118
>ENSP00000437468 pep:known chromosome:GRCh38:8:143706694:143708109:-1 gene:ENSG00000255181 transcript:ENST00000542437 gene_biotype:protein_coding transcript_biotype:protein_coding	439	58	13.2118
>ENSP00000406045 pep:known chromosome:GRCh38:2:176129694:176132695:1 gene:ENSG00000175879 transcript:ENST00000429017 gene_biotype:protein_coding transcript_biotype:protein_coding	106	14	13.2075
>ENSP00000346658 pep:known chromosome:GRCh38:12:65824460:65915527:1 gene:ENSG00000149948 transcript:ENST00000354636 gene_biotype:protein_coding transcript_biotype:protein_coding	106	7	13.2075
>ENSP00000411451 pep:known chromosome:GRCh38:9:94955946:95006200:1 gene:ENSG00000148120 transcript:ENST00000451893 gene_biotype:protein_coding transcript_biotype:protein_coding	144	19	13.1944
>ENSP00000411003 pep:known chromosome:GRCh38:CHR_HSCHR6_MHC_MANN_CTG1:30389810:30391498:1 gene:ENSG00000239865 transcript:ENST00000435318 gene_biotype:protein_coding transcript_biotype:protein_coding	144	19	13.1944
>ENSP00000397778 pep:known chromosome:GRCh38:6:30345169:30346857:1 gene:ENSG00000241370 transcript:ENST00000436442 gene_biotype:protein_coding transcript_biotype:protein_coding	144	19	13.1944
>ENSP00000408610 pep:known chromosome:GRCh38:CHR_HSCHR6_MHC_COX_CTG1:30334969:30336657:1 gene:ENSG00000241863 transcript:ENST00000437470 gene_biotype:protein_coding transcript_biotype:protein_coding	144	19	13.1944
>ENSP00000412174 pep:known chromosome:GRCh38:CHR_HSCHR6_MHC_QBL_CTG1:30334658:30336346:1 gene:ENSG00000242726 transcript:ENST00000422720 gene_biotype:protein_coding transcript_biotype:protein_coding	144	19	13.1944
>ENSP00000410328 pep:known chromosome:GRCh38:CHR_HSCHR6_MHC_APD_CTG1:30409072:30410760:1 gene:ENSG00000241779 transcript:ENST00000427637 gene_biotype:protein_coding transcript_biotype:protein_coding	144	19	13.1944
>ENSP00000405448 pep:known chromosome:GRCh38:CHR_HSCHR6_MHC_DBB_CTG1:30335422:30337110:1 gene:ENSG00000243009 transcript:ENST00000439797 gene_biotype:protein_coding transcript_biotype:protein_coding	144	19	13.1944
>ENSP00000403747 pep:known chromosome:GRCh38:CHR_HSCHR6_MHC_SSTO_CTG1:30335091:30336779:1 gene:ENSG00000239927 transcript:ENST00000415583 gene_biotype:protein_coding transcript_biotype:protein_coding	144	19	13.1944
>ENSP00000399920 pep:known chromosome:GRCh38:1:154220885:154235294:1 gene:ENSG00000143569 transcript:ENST00000441890 gene_biotype:protein_coding transcript_biotype:protein_coding	182	24	13.1868
>ENSP00000406695 pep:putative chromosome:GRCh38:16:190541:229422:-1 gene:ENSG00000007392 transcript:ENST00000430864 gene_biotype:protein_coding transcript_biotype:protein_coding	182	24	13.1868
>ENSP00000290858 pep:known chromosome:GRCh38:16:67029147:67101058:1 gene:ENSG00000067955 transcript:ENST00000290858 gene_biotype:protein_coding transcript_biotype:protein_coding	182	24	13.1868
>ENSP00000418219 pep:novel chromosome:GRCh38:9:127713493:127716003:-1 gene:ENSG00000187024 transcript:ENST00000423807 gene_biotype:protein_coding transcript_biotype:protein_coding	182	24	13.1868
>ENSP00000442718 pep:known chromosome:GRCh38:12:122980060:122982913:1 gene:ENSG00000182196 transcript:ENST00000543566 gene_biotype:protein_coding transcript_biotype:protein_coding	402	53	13.1841
>ENSP00000476563 pep:known chromosome:GRCh38:11:695591:704127:1 gene:ENSG00000177042 transcript:ENST00000608174 gene_biotype:protein_coding transcript_biotype:protein_coding	129	17	13.1783
>ENSP00000439667 pep:known chromosome:GRCh38:12:122975252:122980040:1 gene:ENSG00000111325 transcript:ENST00000540324 gene_biotype:protein_coding transcript_biotype:nonsense_mediated_decay	129	17	13.1783
>ENSP00000276055 pep:known chromosome:GRCh38:X:46573784:46598408:1 gene:ENSG00000147119 transcript:ENST00000276055 gene_biotype:protein_coding transcript_biotype:protein_coding	486	64	13.1687
>ENSP00000261973 pep:known chromosome:GRCh38:14:73058436:73123898:1 gene:ENSG00000119707 transcript:ENST00000261973 gene_biotype:protein_coding transcript_biotype:protein_coding	843	111	13.1673
>ENSP00000431150 pep:known chromosome:GRCh38:14:73058532:73120391:1 gene:ENSG00000119707 transcript:ENST00000527432 gene_biotype:protein_coding transcript_biotype:protein_coding	843	111	13.1673
>ENSP00000393241 pep:known chromosome:GRCh38:6:33272010:33276510:1 gene:ENSG00000231500 transcript:ENST00000439602 gene_biotype:protein_coding transcript_biotype:protein_coding	152	5	13.1579
>ENSP00000403175 pep:known chromosome:GRCh38:CHR_HSCHR6_MHC_MCF_CTG1:33442379:33446883:1 gene:ENSG00000226225 transcript:ENST00000434122 gene_biotype:protein_coding transcript_biotype:protein_coding	152	50	13.1579
>ENSP00000412583 pep:known chromosome:GRCh38:CHR_HSCHR6_MHC_DBB_CTG1:33249931:33254431:1 gene:ENSG00000223367 transcript:ENST00000457341 gene_biotype:protein_coding transcript_biotype:protein_coding	152	20	13.1579
>ENSP00000416110 pep:known chromosome:GRCh38:CHR_HSCHR6_MHC_COX_CTG1:33193610:33198110:1 gene:ENSG00000235650 transcript:ENST00000454021 gene_biotype:protein_coding transcript_biotype:protein_coding	152	10	13.1579
>ENSP00000211372 pep:known chromosome:GRCh38:CHR_HSCHR6_MHC_QBL_CTG1:33200834:33205337:1 gene:ENSG00000096150 transcript:ENST00000211372 gene_biotype:protein_coding transcript_biotype:protein_coding	152	15	13.1579
>ENSP00000372834 pep:known chromosome:GRCh38:CHR_HSCHR6_MHC_QBL_CTG1:31942469:31949469:-1 gene:ENSG00000206357 transcript:ENST00000383343 gene_biotype:protein_coding transcript_biotype:protein_coding	380	5	13.1579
>ENSP00000393005 pep:known chromosome:GRCh38:CHR_HSCHR6_MHC_SSTO_CTG1:31944741:31951746:-1 gene:ENSG00000233801 transcript:ENST00000457397 gene_biotype:protein_coding transcript_biotype:protein_coding	380	10	13.1579
>ENSP00000394879 pep:known chromosome:GRCh38:CHR_HSCHR6_MHC_MCF_CTG1:32028530:32035535:-1 gene:ENSG00000229363 transcript:ENST00000448628 gene_biotype:protein_coding transcript_biotype:protein_coding	380	50	13.1579
>ENSP00000364578 pep:known chromosome:GRCh38:6:31952087:31959110:-1 gene:ENSG00000204356 transcript:ENST00000375429 gene_biotype:protein_coding transcript_biotype:protein_coding	380	50	13.1579
>ENSP00000403623 pep:known chromosome:GRCh38:CHR_HSCHR6_MHC_COX_CTG1:31939633:31946638:-1 gene:ENSG00000231044 transcript:ENST00000429857 gene_biotype:protein_coding transcript_biotype:protein_coding	380	50	13.1579
>ENSP00000372660 pep:known chromosome:GRCh38:CHR_HSCHR6_MHC_DBB_CTG1:31934274:31941274:-1 gene:ENSG00000206268 transcript:ENST00000383174 gene_biotype:protein_coding transcript_biotype:protein_coding	380	15	13.1579
>ENSP00000396136 pep:putative chromosome:GRCh38:2:178495619:178503961:1 gene:ENSG00000116095 transcript:ENST00000421187 gene_biotype:protein_coding transcript_biotype:protein_coding	114	5	13.1579
>ENSP00000429595 pep:known chromosome:GRCh38:6:73482132:73500701:1 gene:ENSG00000135297 transcript:ENST00000523763 gene_biotype:protein_coding transcript_biotype:nonsense_mediated_decay	114	20	13.1579
>ENSP00000455795 pep:known chromosome:GRCh38:16:67531548:67540094:1 gene:ENSG00000039523 transcript:ENST00000565176 gene_biotype:protein_coding transcript_biotype:protein_coding	152	5	13.1579
>ENSP00000436727 pep:known chromosome:GRCh38:1:43933812:43937240:1 gene:ENSG00000117407 transcript:ENST00000498139 gene_biotype:protein_coding transcript_biotype:protein_coding	228	50	13.1579
>ENSP00000387435 pep:known chromosome:GRCh38:1:43933320:43937239:1 gene:ENSG00000117407 transcript:ENST00000414809 gene_biotype:protein_coding transcript_biotype:protein_coding	228	5	13.1579
>ENSP00000458214 pep:putative chromosome:GRCh38:16:3283955:3289875:1 gene:ENSG00000006194 transcript:ENST00000575823 gene_biotype:protein_coding transcript_biotype:protein_coding	114	30	13.1579
>ENSP00000419124 pep:putative chromosome:GRCh38:3:58565461:58627610:-1 gene:ENSG00000168309 transcript:ENST00000474531 gene_biotype:protein_coding transcript_biotype:protein_coding	175	23	13.1429
>ENSP00000294119 pep:known chromosome:GRCh38:11:62676498:62679055:-1 gene:ENSG00000162191 transcript:ENST00000294119 gene_biotype:protein_coding transcript_biotype:protein_coding	312	41	13.141
>ENSP00000485367 pep:novel chromosome:GRCh38:9:127714628:127715651:-1 gene:ENSG00000187024 transcript:ENST00000416214 gene_biotype:protein_coding transcript_biotype:protein_coding	137	18	13.1387
>ENSP00000475782 pep:putative chromosome:GRCh38:19:361750:374620:-1 gene:ENSG00000105549 transcript:ENST00000530711 gene_biotype:protein_coding transcript_biotype:protein_coding	137	18	13.1387
>ENSP00000394427 pep:novel chromosome:GRCh38:16:63743:65039:-1 gene:ENSG00000007384 transcript:ENST00000419764 gene_biotype:protein_coding transcript_biotype:protein_coding	137	18	13.1387
>ENSP00000229335 pep:known chromosome:GRCh38:12:8602166:8612871:-1 gene:ENSG00000111732 transcript:ENST00000229335 gene_biotype:protein_coding transcript_biotype:protein_coding	198	13	13.1313
>ENSP00000481743 pep:known chromosome:GRCh38:1:31296982:31364953:1 gene:ENSG00000121766 transcript:ENST00000616859 gene_biotype:protein_coding transcript_biotype:protein_coding	160	21	13.125
>ENSP00000364669 pep:known chromosome:GRCh38:20:32999853:33004359:-1 gene:ENSG00000167098 transcript:ENST00000375519 gene_biotype:protein_coding transcript_biotype:protein_coding	122	24	13.1148
>ENSP00000432316 pep:putative chromosome:GRCh38:11:62663115:62665191:-1 gene:ENSG00000278615 transcript:ENST00000525675 gene_biotype:protein_coding transcript_biotype:protein_coding	122	8	13.1148
>ENSP00000375638 pep:putative chromosome:GRCh38:19:54107020:54115074:-1 gene:ENSG00000105619 transcript:ENST00000391758 gene_biotype:protein_coding transcript_biotype:protein_coding	244	8	13.1148
>ENSP00000484338 pep:putative chromosome:GRCh38:CHR_HSCHR19_4_CTG3_1:54107073:54115200:-1 gene:ENSG00000276504 transcript:ENST00000611344 gene_biotype:protein_coding transcript_biotype:protein_coding	244	8	13.1148
>ENSP00000465745 pep:putative chromosome:GRCh38:16:4609721:4614873:-1 gene:ENSG00000153443 transcript:ENST00000587649 gene_biotype:protein_coding transcript_biotype:protein_coding	122	16	13.1148
>ENSP00000474682 pep:novel chromosome:GRCh38:1:109280809:109281679:-1 gene:ENSG00000134222 transcript:ENST00000474126 gene_biotype:protein_coding transcript_biotype:protein_coding	122	32	13.1148
>ENSP00000407377 pep:putative chromosome:GRCh38:1:40302621:40304501:-1 gene:ENSG00000049089 transcript:ENST00000427563 gene_biotype:protein_coding transcript_biotype:protein_coding	183	16	13.1148
>ENSP00000412530 pep:novel chromosome:GRCh38:12:53006457:53040462:1 gene:ENSG00000063046 transcript:ENST00000416762 gene_biotype:protein_coding transcript_biotype:protein_coding	572	75	13.1119
>ENSP00000329592 pep:known chromosome:GRCh38:13:114281628:114305808:1 gene:ENSG00000169062 transcript:ENST00000351487 gene_biotype:protein_coding transcript_biotype:protein_coding	443	58	13.0926
>ENSP00000478462 pep:novel chromosome:GRCh38:11:63764182:63765952:-1 gene:ENSG00000188070 transcript:ENST00000445014 gene_biotype:protein_coding transcript_biotype:protein_coding	275	36	13.0909
>ENSP00000449324 pep:novel chromosome:GRCh38:12:52598954:52601409:-1 gene:ENSG00000170486 transcript:ENST00000549979 gene_biotype:protein_coding transcript_biotype:protein_coding	191	25	13.089
>ENSP00000484744 pep:known chromosome:GRCh38:CHR_HSCHR8_3_CTG7:143671459:143682387:1 gene:ENSG00000274352 transcript:ENST00000617261 gene_biotype:protein_coding transcript_biotype:protein_coding	298	39	13.0872
>ENSP00000425564 pep:putative chromosome:GRCh38:5:140647058:140653073:1 gene:ENSG00000113141 transcript:ENST00000513256 gene_biotype:protein_coding transcript_biotype:protein_coding	107	14	13.0841
>ENSP00000425003 pep:known chromosome:GRCh38:5:1253728:1294989:-1 gene:ENSG00000164362 transcript:ENST00000460137 gene_biotype:protein_coding transcript_biotype:nonsense_mediated_decay	795	104	13.0818
>ENSP00000453417 pep:known chromosome:GRCh38:14:102507111:102509235:-1 gene:ENSG00000156381 transcript:ENST00000559404 gene_biotype:protein_coding transcript_biotype:protein_coding	260	34	13.0769
>ENSP00000414847 pep:known chromosome:GRCh38:12:122980189:122982909:1 gene:ENSG00000182196 transcript:ENST00000453766 gene_biotype:protein_coding transcript_biotype:protein_coding	413	54	13.0751
>ENSP00000406005 pep:known chromosome:GRCh38:Y:22168542:22182982:-1 gene:ENSG00000169800 transcript:ENST00000454978 gene_biotype:protein_coding transcript_biotype:protein_coding	459	20	13.0719
>ENSP00000389621 pep:known chromosome:GRCh38:Y:22308823:22417881:1 gene:ENSG00000226941 transcript:ENST00000445779 gene_biotype:protein_coding transcript_biotype:protein_coding	459	60	13.0719
>ENSP00000454163 pep:novel chromosome:GRCh38:14:103100328:103104328:1 gene:ENSG00000205436 transcript:ENST00000559116 gene_biotype:protein_coding transcript_biotype:protein_coding	153	60	13.0719
>ENSP00000405117 pep:novel chromosome:GRCh38:X:136872275:136879431:-1 gene:ENSG00000147274 transcript:ENST00000419968 gene_biotype:protein_coding transcript_biotype:protein_coding	291	38	13.0584
>ENSP00000344626 pep:known chromosome:GRCh38:15:23439498:23447234:-1 gene:ENSG00000174450 transcript:ENST00000345070 gene_biotype:protein_coding transcript_biotype:protein_coding	314	41	13.0573
>ENSP00000421915 pep:known chromosome:GRCh38:1:248838280:248849517:1 gene:ENSG00000171161 transcript:ENST00000306562 gene_biotype:protein_coding transcript_biotype:protein_coding	452	59	13.0531
>ENSP00000458230 pep:known chromosome:GRCh38:16:2753443:2757574:1 gene:ENSG00000167978 transcript:ENST00000574340 gene_biotype:protein_coding transcript_biotype:protein_coding	115	3	13.0435
>ENSP00000460415 pep:known chromosome:GRCh38:17:1482889:1491237:-1 gene:ENSG00000197879 transcript:ENST00000575335 gene_biotype:protein_coding transcript_biotype:protein_coding	138	6	13.0435
>ENSP00000438338 pep:putative chromosome:GRCh38:12:2828346:2835536:-1 gene:ENSG00000053702 transcript:ENST00000542386 gene_biotype:protein_coding transcript_biotype:protein_coding	138	33	13.0435
>ENSP00000477775 pep:known chromosome:GRCh38:CHR_HSCHR19LRC_LRC_J_CTG3_1:54107066:54115801:-1 gene:ENSG00000275086 transcript:ENST00000617348 gene_biotype:protein_coding transcript_biotype:protein_coding	253	33	13.0435
>ENSP00000481443 pep:known chromosome:GRCh38:CHR_HSCHR19LRC_PGF1_CTG3_1:54107066:54115801:-1 gene:ENSG00000278161 transcript:ENST00000611514 gene_biotype:protein_coding transcript_biotype:protein_coding	253	21	13.0435
>ENSP00000480353 pep:known chromosome:GRCh38:CHR_HSCHR19LRC_COX1_CTG3_1:54107066:54115801:-1 gene:ENSG00000274073 transcript:ENST00000615534 gene_biotype:protein_coding transcript_biotype:protein_coding	253	12	13.0435
>ENSP00000483971 pep:known chromosome:GRCh38:CHR_HSCHR19LRC_LRC_I_CTG3_1:54107066:54115801:-1 gene:ENSG00000276263 transcript:ENST00000615620 gene_biotype:protein_coding transcript_biotype:protein_coding	253	6	13.0435
>ENSP00000482185 pep:known chromosome:GRCh38:CHR_HSCHR19LRC_PGF2_CTG3_1:54107066:54115801:-1 gene:ENSG00000276022 transcript:ENST00000611935 gene_biotype:protein_coding transcript_biotype:protein_coding	253	6	13.0435
>ENSP00000484685 pep:known chromosome:GRCh38:CHR_HSCHR19LRC_COX2_CTG3_1:54107066:54115801:-1 gene:ENSG00000276323 transcript:ENST00000619581 gene_biotype:protein_coding transcript_biotype:protein_coding	253	33	13.0435
>ENSP00000482785 pep:known chromosome:GRCh38:CHR_HSCHR19LRC_LRC_T_CTG3_1:54107066:54115801:-1 gene:ENSG00000273833 transcript:ENST00000614788 gene_biotype:protein_coding transcript_biotype:protein_coding	253	6	13.0435
>ENSP00000483417 pep:known chromosome:GRCh38:CHR_HSCHR19LRC_LRC_S_CTG3_1:54107066:54115801:-1 gene:ENSG00000276296 transcript:ENST00000616277 gene_biotype:protein_coding transcript_biotype:protein_coding	253	3	13.0435
>ENSP00000375639 pep:known chromosome:GRCh38:19:54107013:54115675:-1 gene:ENSG00000105619 transcript:ENST00000391759 gene_biotype:protein_coding transcript_biotype:protein_coding	253	12	13.0435
>ENSP00000480169 pep:known chromosome:GRCh38:CHR_HSCHR19_4_CTG3_1:54107066:54115801:-1 gene:ENSG00000276504 transcript:ENST00000616798 gene_biotype:protein_coding transcript_biotype:protein_coding	253	9	13.0435
>ENSP00000313423 pep:known chromosome:GRCh38:20:3659909:3663399:-1 gene:ENSG00000125861 transcript:ENST00000319242 gene_biotype:protein_coding transcript_biotype:protein_coding	299	9	13.0435
>ENSP00000485216 pep:putative chromosome:GRCh38:2:110211529:110245420:-1 gene:ENSG00000175701 transcript:ENST00000414416 gene_biotype:protein_coding transcript_biotype:protein_coding	138	18	13.0435
>ENSP00000379329 pep:known chromosome:GRCh38:22:46049478:46054144:-1 gene:ENSG00000182257 transcript:ENST00000396008 gene_biotype:protein_coding transcript_biotype:protein_coding	138	27	13.0435
>ENSP00000485479 pep:putative chromosome:GRCh38:9:127714068:127715631:-1 gene:ENSG00000187024 transcript:ENST00000414832 gene_biotype:protein_coding transcript_biotype:protein_coding	161	9	13.0435
>ENSP00000415467 pep:putative chromosome:GRCh38:19:10110146:10111296:1 gene:ENSG00000130810 transcript:ENST00000444703 gene_biotype:protein_coding transcript_biotype:protein_coding	207	9	13.0435
>ENSP00000291634 pep:known chromosome:GRCh38:21:44940010:44976989:1 gene:ENSG00000160256 transcript:ENST00000291634 gene_biotype:protein_coding transcript_biotype:protein_coding	230	9	13.0435
>ENSP00000478421 pep:known chromosome:GRCh38:1:925741:944581:1 gene:ENSG00000187634 transcript:ENST00000616016 gene_biotype:protein_coding transcript_biotype:protein_coding	345	21	13.0435
>ENSP00000478118 pep:putative chromosome:GRCh38:6:33455406:33456190:1 gene:ENSG00000213588 transcript:ENST00000612407 gene_biotype:protein_coding transcript_biotype:protein_coding	115	3	13.0435
>ENSP00000484729 pep:known chromosome:GRCh38:X:49162874:49166399:1 gene:ENSG00000269313 transcript:ENST00000614074 gene_biotype:protein_coding transcript_biotype:protein_coding	253	6	13.0435
>ENSP00000481561 pep:putative chromosome:GRCh38:CHR_HSCHR19_4_CTG3_1:54095785:54100878:-1 gene:ENSG00000275736 transcript:ENST00000622843 gene_biotype:protein_coding transcript_biotype:protein_coding	161	33	13.0435
>ENSP00000375640 pep:putative chromosome:GRCh38:19:54095774:54100841:-1 gene:ENSG00000170909 transcript:ENST00000391760 gene_biotype:protein_coding transcript_biotype:protein_coding	161	6	13.0435
>ENSP00000456005 pep:known chromosome:GRCh38:16:2223615:2232763:1 gene:ENSG00000167967 transcript:ENST00000562589 gene_biotype:protein_coding transcript_biotype:nonsense_mediated_decay	207	6	13.0435
>ENSP00000376230 pep:known chromosome:GRCh38:12:122980191:122982711:1 gene:ENSG00000182196 transcript:ENST00000392435 gene_biotype:protein_coding transcript_biotype:protein_coding	399	52	13.0326
>ENSP00000463537 pep:known chromosome:GRCh38:17:79074939:79082549:1 gene:ENSG00000167280 transcript:ENST00000578419 gene_biotype:protein_coding transcript_biotype:nonsense_mediated_decay	146	19	13.0137
>ENSP00000406065 pep:known chromosome:GRCh38:3:50226737:50258898:1 gene:ENSG00000114353 transcript:ENST00000446079 gene_biotype:protein_coding transcript_biotype:nonsense_mediated_decay	146	19	13.0137
>ENSP00000378505 pep:known chromosome:GRCh38:15:74614994:74630126:1 gene:ENSG00000179335 transcript:ENST00000395066 gene_biotype:protein_coding transcript_biotype:protein_coding	638	83	13.0094
>ENSP00000473419 pep:known chromosome:GRCh38:16:67654518:67657569:1 gene:ENSG00000159753 transcript:ENST00000602368 gene_biotype:protein_coding transcript_biotype:nonsense_mediated_decay	123	16	13.0081
>ENSP00000344581 pep:known chromosome:GRCh38:20:35703611:35742221:-1 gene:ENSG00000131051 transcript:ENST00000338163 gene_biotype:protein_coding transcript_biotype:nonsense_mediated_decay	423	55	13.0024
>ENSP00000429361 pep:known chromosome:GRCh38:5:179893425:179907852:-1 gene:ENSG00000197226 transcript:ENST00000522224 gene_biotype:protein_coding transcript_biotype:nonsense_mediated_decay	100	13	13
>ENSP00000486765 pep:known chromosome:GRCh38:5:179894541:179907821:-1 gene:ENSG00000197226 transcript:ENST00000630103 gene_biotype:protein_coding transcript_biotype:protein_coding	100	13	13
>ENSP00000470263 pep:novel chromosome:GRCh38:19:47750246:47757058:1 gene:ENSG00000105373 transcript:ENST00000597985 gene_biotype:protein_coding transcript_biotype:protein_coding	200	26	13
>ENSP00000408201 pep:known chromosome:GRCh38:19:38211700:38229673:-1 gene:ENSG00000011332 transcript:ENST00000418517 gene_biotype:protein_coding transcript_biotype:nonsense_mediated_decay	100	26	13
>ENSP00000432189 pep:putative chromosome:GRCh38:11:62676499:62677983:-1 gene:ENSG00000162191 transcript:ENST00000533000 gene_biotype:protein_coding transcript_biotype:protein_coding	100	13	13
>ENSP00000471274 pep:novel chromosome:GRCh38:19:48859097:48867595:-1 gene:ENSG00000105559 transcript:ENST00000594100 gene_biotype:protein_coding transcript_biotype:protein_coding	200	26	13
>ENSP00000429238 pep:known chromosome:GRCh38:18:12254361:12277593:1 gene:ENSG00000176194 transcript:ENST00000522713 gene_biotype:protein_coding transcript_biotype:nonsense_mediated_decay	200	13	13
>ENSP00000262269 pep:known chromosome:GRCh38:19:50268346:50310539:1 gene:ENSG00000105357 transcript:ENST00000262269 gene_biotype:protein_coding transcript_biotype:protein_coding	508	66	12.9921
>ENSP00000415313 pep:novel chromosome:GRCh38:2:227340292:227357381:1 gene:ENSG00000168958 transcript:ENST00000456345 gene_biotype:protein_coding transcript_biotype:protein_coding	154	10	12.987
>ENSP00000383893 pep:putative chromosome:GRCh38:22:30263868:30265818:-1 gene:ENSG00000099985 transcript:ENST00000403389 gene_biotype:protein_coding transcript_biotype:protein_coding	231	10	12.987
>ENSP00000436915 pep:known chromosome:GRCh38:CHR_HSCHR6_MHC_QBL_CTG1:31258588:31261934:-1 gene:ENSG00000206452 transcript:ENST00000469544 gene_biotype:protein_coding transcript_biotype:nonsense_mediated_decay	131	17	12.9771
>ENSP00000431141 pep:known chromosome:GRCh38:CHR_HSCHR6_MHC_SSTO_CTG1:31262172:31265518:-1 gene:ENSG00000206435 transcript:ENST00000485321 gene_biotype:protein_coding transcript_biotype:nonsense_mediated_decay	131	17	12.9771
>ENSP00000472804 pep:known chromosome:GRCh38:19:49114409:49118015:1 gene:ENSG00000104863 transcript:ENST00000595200 gene_biotype:protein_coding transcript_biotype:nonsense_mediated_decay	131	17	12.9771
>ENSP00000455227 pep:known chromosome:GRCh38:16:30569672:30572734:-1 gene:ENSG00000229809 transcript:ENST00000563276 gene_biotype:protein_coding transcript_biotype:protein_coding	262	34	12.9771
>ENSP00000436696 pep:known chromosome:GRCh38:11:612591:615983:-1 gene:ENSG00000185507 transcript:ENST00000532326 gene_biotype:protein_coding transcript_biotype:nonsense_mediated_decay	185	24	12.973
>ENSP00000471643 pep:known chromosome:GRCh38:19:56774594:56836078:-1 gene:ENSG00000269699 transcript:ENST00000597281 gene_biotype:protein_coding transcript_biotype:nonsense_mediated_decay	162	28	12.963
>ENSP00000476454 pep:known chromosome:GRCh38:20:41173804:41182989:1 gene:ENSG00000124181 transcript:ENST00000607954 gene_biotype:protein_coding transcript_biotype:nonsense_mediated_decay	108	7	12.963
>ENSP00000466707 pep:novel chromosome:GRCh38:19:35752913:35754515:1 gene:ENSG00000267796 transcript:ENST00000591163 gene_biotype:protein_coding transcript_biotype:protein_coding	162	7	12.963
>ENSP00000481369 pep:known chromosome:GRCh38:5:140658736:140662214:1 gene:ENSG00000113141 transcript:ENST00000610522 gene_biotype:protein_coding transcript_biotype:protein_coding	162	21	12.963
>ENSP00000473529 pep:putative chromosome:GRCh38:12:111418340:111444848:1 gene:ENSG00000111252 transcript:ENST00000550925 gene_biotype:protein_coding transcript_biotype:protein_coding	216	7	12.963
>ENSP00000429550 pep:putative chromosome:GRCh38:1:247101290:247104365:-1 gene:ENSG00000188295 transcript:ENST00000476158 gene_biotype:protein_coding transcript_biotype:protein_coding	139	18	12.9496
>ENSP00000301897 pep:known chromosome:GRCh38:11:64353715:64357533:1 gene:ENSG00000168071 transcript:ENST00000301897 gene_biotype:protein_coding transcript_biotype:protein_coding	139	18	12.9496
>ENSP00000430842 pep:putative chromosome:GRCh38:5:322640:367992:1 gene:ENSG00000063438 transcript:ENST00000515206 gene_biotype:protein_coding transcript_biotype:protein_coding	139	18	12.9496
>ENSP00000447192 pep:novel chromosome:GRCh38:12:53006456:53022607:1 gene:ENSG00000063046 transcript:ENST00000551002 gene_biotype:protein_coding transcript_biotype:protein_coding	170	22	12.9412
>ENSP00000272789 pep:known chromosome:GRCh38:2:173354820:173368904:1 gene:ENSG00000144354 transcript:ENST00000347703 gene_biotype:protein_coding transcript_biotype:protein_coding	371	48	12.938
>ENSP00000476384 pep:known chromosome:GRCh38:8:144266560:144268481:1 gene:ENSG00000260428 transcript:ENST00000567180 gene_biotype:protein_coding transcript_biotype:protein_coding	201	26	12.9353
>ENSP00000420911 pep:known chromosome:GRCh38:6:31154683:31158214:-1 gene:ENSG00000204536 transcript:ENST00000507829 gene_biotype:protein_coding transcript_biotype:protein_coding	116	15	12.931
>ENSP00000473420 pep:known chromosome:GRCh38:1:11656065:11663117:1 gene:ENSG00000132879 transcript:ENST00000475435 gene_biotype:protein_coding transcript_biotype:protein_coding	147	19	12.9252
>ENSP00000437621 pep:putative chromosome:GRCh38:12:65824460:65915447:1 gene:ENSG00000149948 transcript:ENST00000536545 gene_biotype:protein_coding transcript_biotype:protein_coding	147	19	12.9252
>ENSP00000364574 pep:putative chromosome:GRCh38:6:31952229:31958852:-1 gene:ENSG00000204356 transcript:ENST00000375425 gene_biotype:protein_coding transcript_biotype:protein_coding	387	50	12.9199
>ENSP00000374617 pep:known chromosome:GRCh38:15:25841482:25865170:-1 gene:ENSG00000206190 transcript:ENST00000389967 gene_biotype:protein_coding transcript_biotype:nonsense_mediated_decay	155	8	12.9032
>ENSP00000480665 pep:known chromosome:GRCh38:15:25861781:25865172:-1 gene:ENSG00000206190 transcript:ENST00000619904 gene_biotype:protein_coding transcript_biotype:protein_coding	155	4	12.9032
>ENSP00000452217 pep:putative chromosome:GRCh38:14:39175183:39179246:1 gene:ENSG00000100941 transcript:ENST00000553331 gene_biotype:protein_coding transcript_biotype:protein_coding	124	12	12.9032
>ENSP00000388230 pep:known chromosome:GRCh38:7:44072250:44082490:-1 gene:ENSG00000122678 transcript:ENST00000435068 gene_biotype:protein_coding transcript_biotype:nonsense_mediated_decay	155	12	12.9032
>ENSP00000471158 pep:known chromosome:GRCh38:19:43496018:43504935:-1 gene:ENSG00000176531 transcript:ENST00000599242 gene_biotype:protein_coding transcript_biotype:protein_coding	279	4	12.9032
>ENSP00000177742 pep:novel chromosome:GRCh38:16:1771890:1773150:-1 gene:ENSG00000074071 transcript:ENST00000177742 gene_biotype:protein_coding transcript_biotype:protein_coding	225	29	12.8889
>ENSP00000426042 pep:known chromosome:GRCh38:5:1266450:1294989:-1 gene:ENSG00000164362 transcript:ENST00000508104 gene_biotype:protein_coding transcript_biotype:protein_coding	807	104	12.8872
>ENSP00000295226 pep:known chromosome:GRCh38:2:222298147:222305217:1 gene:ENSG00000163081 transcript:ENST00000295226 gene_biotype:protein_coding transcript_biotype:protein_coding	163	21	12.8834
>ENSP00000477220 pep:putative chromosome:GRCh38:19:33806924:33811828:1 gene:ENSG00000153885 transcript:ENST00000590385 gene_biotype:protein_coding transcript_biotype:protein_coding	163	21	12.8834
>ENSP00000461212 pep:known chromosome:GRCh38:16:67828159:67833860:-1 gene:ENSG00000102901 transcript:ENST00000562513 gene_biotype:protein_coding transcript_biotype:nonsense_mediated_decay	163	21	12.8834
>ENSP00000413941 pep:putative chromosome:GRCh38:22:18922880:18936266:-1 gene:ENSG00000100033 transcript:ENST00000457083 gene_biotype:protein_coding transcript_biotype:protein_coding	163	21	12.8834
>ENSP00000418012 pep:novel chromosome:GRCh38:1:16367265:16398142:1 gene:ENSG00000055070 transcript:ENST00000492354 gene_biotype:protein_coding transcript_biotype:protein_coding	132	17	12.8788
>ENSP00000419818 pep:known chromosome:GRCh38:20:31861067:31870225:-1 gene:ENSG00000149599 transcript:ENST00000486996 gene_biotype:protein_coding transcript_biotype:protein_coding	132	17	12.8788
>ENSP00000381158 pep:known chromosome:GRCh38:20:31861067:31870280:-1 gene:ENSG00000149599 transcript:ENST00000398084 gene_biotype:protein_coding transcript_biotype:protein_coding	132	17	12.8788
>ENSP00000381157 pep:known chromosome:GRCh38:20:31861067:31869998:-1 gene:ENSG00000149599 transcript:ENST00000398083 gene_biotype:protein_coding transcript_biotype:protein_coding	132	17	12.8788
>ENSP00000465403 pep:known chromosome:GRCh38:17:75778610:75779603:-1 gene:ENSG00000132475 transcript:ENST00000586270 gene_biotype:protein_coding transcript_biotype:protein_coding	132	17	12.8788
>ENSP00000477503 pep:known chromosome:GRCh38:19:1104650:1106787:1 gene:ENSG00000167468 transcript:ENST00000622390 gene_biotype:protein_coding transcript_biotype:protein_coding	233	30	12.8755
>ENSP00000354843 pep:known chromosome:GRCh38:X:103376340:103378077:1 gene:ENSG00000166681 transcript:ENST00000361298 gene_biotype:protein_coding transcript_biotype:protein_coding	101	26	12.8713
>ENSP00000361717 pep:known chromosome:GRCh38:X:103376916:103378071:1 gene:ENSG00000166681 transcript:ENST00000372634 gene_biotype:protein_coding transcript_biotype:protein_coding	101	26	12.8713
>ENSP00000370977 pep:putative chromosome:GRCh38:22:39040857:39044423:1 gene:ENSG00000128394 transcript:ENST00000381565 gene_biotype:protein_coding transcript_biotype:protein_coding	101	13	12.8713
>ENSP00000467948 pep:known chromosome:GRCh38:19:1269352:1274773:1 gene:ENSG00000099622 transcript:ENST00000585914 gene_biotype:protein_coding transcript_biotype:nonsense_mediated_decay	202	13	12.8713
>ENSP00000447170 pep:known chromosome:GRCh38:16:726936:729733:1 gene:ENSG00000103253 transcript:ENST00000549114 gene_biotype:protein_coding transcript_biotype:protein_coding	202	26	12.8713
>ENSP00000457219 pep:known chromosome:GRCh38:16:727106:729715:1 gene:ENSG00000103253 transcript:ENST00000564537 gene_biotype:protein_coding transcript_biotype:protein_coding	202	13	12.8713
>ENSP00000392596 pep:putative chromosome:GRCh38:2:238239180:238240662:-1 gene:ENSG00000144485 transcript:ENST00000436051 gene_biotype:protein_coding transcript_biotype:protein_coding	171	22	12.8655
>ENSP00000381435 pep:novel chromosome:GRCh38:18:54202680:54224647:-1 gene:ENSG00000134046 transcript:ENST00000398398 gene_biotype:protein_coding transcript_biotype:protein_coding	241	31	12.8631
>ENSP00000386835 pep:putative chromosome:GRCh38:2:75493074:75517972:-1 gene:ENSG00000115363 transcript:ENST00000410010 gene_biotype:protein_coding transcript_biotype:protein_coding	140	18	12.8571
>ENSP00000389615 pep:putative chromosome:GRCh38:8:38511379:38528657:-1 gene:ENSG00000196166 transcript:ENST00000437935 gene_biotype:protein_coding transcript_biotype:protein_coding	140	9	12.8571
>ENSP00000425595 pep:novel chromosome:GRCh38:6:31154611:31158194:-1 gene:ENSG00000204536 transcript:ENST00000503934 gene_biotype:protein_coding transcript_biotype:protein_coding	140	18	12.8571
>ENSP00000269385 pep:known chromosome:GRCh38:17:79792132:79797116:-1 gene:ENSG00000141570 transcript:ENST00000269385 gene_biotype:protein_coding transcript_biotype:protein_coding	389	50	12.8535
>ENSP00000369757 pep:known chromosome:GRCh38:9:19375715:19380254:-1 gene:ENSG00000137154 transcript:ENST00000380394 gene_biotype:protein_coding transcript_biotype:protein_coding	249	32	12.8514
>ENSP00000389605 pep:known chromosome:GRCh38:22:33650449:33889228:-1 gene:ENSG00000133424 transcript:ENST00000434071 gene_biotype:protein_coding transcript_biotype:protein_coding	109	14	12.844
>ENSP00000462507 pep:putative chromosome:GRCh38:17:73209605:73232320:-1 gene:ENSG00000133193 transcript:ENST00000583024 gene_biotype:protein_coding transcript_biotype:protein_coding	109	14	12.844
>ENSP00000452994 pep:known chromosome:GRCh38:10:133272415:133276863:-1 gene:ENSG00000151651 transcript:ENST00000560135 gene_biotype:protein_coding transcript_biotype:nonsense_mediated_decay	109	14	12.844
>ENSP00000457051 pep:putative chromosome:GRCh38:X:136873958:136880725:-1 gene:ENSG00000147274 transcript:ENST00000562646 gene_biotype:protein_coding transcript_biotype:protein_coding	296	38	12.8378
>ENSP00000472057 pep:putative chromosome:GRCh38:1:28518626:28531818:1 gene:ENSG00000180198 transcript:ENST00000486790 gene_biotype:protein_coding transcript_biotype:protein_coding	148	19	12.8378
>ENSP00000359989 pep:known chromosome:GRCh38:1:70205682:70251617:1 gene:ENSG00000116754 transcript:ENST00000370951 gene_biotype:protein_coding transcript_biotype:protein_coding	483	62	12.8364
>ENSP00000484032 pep:known chromosome:GRCh38:CHR_HSCHR8_3_CTG7:143671459:143682387:1 gene:ENSG00000274352 transcript:ENST00000611146 gene_biotype:protein_coding transcript_biotype:protein_coding	335	43	12.8358
>ENSP00000364398 pep:known chromosome:GRCh38:9:96450205:96491336:1 gene:ENSG00000130956 transcript:ENST00000375249 gene_biotype:protein_coding transcript_biotype:protein_coding	413	53	12.8329
>ENSP00000313422 pep:known chromosome:GRCh38:12:122980060:122982909:1 gene:ENSG00000182196 transcript:ENST00000315580 gene_biotype:protein_coding transcript_biotype:protein_coding	421	54	12.8266
>ENSP00000427522 pep:putative chromosome:GRCh38:5:55742080:55780038:1 gene:ENSG00000152670 transcript:ENST00000511491 gene_biotype:protein_coding transcript_biotype:protein_coding	156	5	12.8205
>ENSP00000334538 pep:known chromosome:GRCh38:5:66144218:66183615:1 gene:ENSG00000153914 transcript:ENST00000334121 gene_biotype:protein_coding transcript_biotype:protein_coding	624	10	12.8205
>ENSP00000484216 pep:putative chromosome:GRCh38:16:88453627:88516629:1 gene:ENSG00000179588 transcript:ENST00000563351 gene_biotype:protein_coding transcript_biotype:protein_coding	117	10	12.8205
>ENSP00000359988 pep:known chromosome:GRCh38:1:70205724:70253052:1 gene:ENSG00000116754 transcript:ENST00000370950 gene_biotype:protein_coding transcript_biotype:protein_coding	484	62	12.8099
>ENSP00000216101 pep:known chromosome:GRCh38:22:29312933:29315756:-1 gene:ENSG00000100276 transcript:ENST00000216101 gene_biotype:protein_coding transcript_biotype:protein_coding	203	26	12.8079
>ENSP00000450803 pep:known chromosome:GRCh38:14:21092663:21094500:-1 gene:ENSG00000165804 transcript:ENST00000555270 gene_biotype:protein_coding transcript_biotype:protein_coding	211	27	12.7962
>ENSP00000383475 pep:known chromosome:GRCh38:20:960254:1002264:-1 gene:ENSG00000101282 transcript:ENST00000400634 gene_biotype:protein_coding transcript_biotype:protein_coding	172	33	12.7907
>ENSP00000466597 pep:known chromosome:GRCh38:19:55641062:55651487:1 gene:ENSG00000173581 transcript:ENST00000592996 gene_biotype:protein_coding transcript_biotype:protein_coding	172	11	12.7907
>ENSP00000479023 pep:known chromosome:GRCh38:X:49162843:49166632:1 gene:ENSG00000269313 transcript:ENST00000615626 gene_biotype:protein_coding transcript_biotype:protein_coding	258	22	12.7907
>ENSP00000460006 pep:novel chromosome:GRCh38:17:81189597:81197019:-1 gene:ENSG00000141577 transcript:ENST00000573053 gene_biotype:protein_coding transcript_biotype:protein_coding	524	67	12.7863
>ENSP00000412393 pep:known chromosome:GRCh38:3:12836102:12841544:-1 gene:ENSG00000144713 transcript:ENST00000457131 gene_biotype:protein_coding transcript_biotype:protein_coding	133	17	12.782
>ENSP00000339647 pep:putative chromosome:GRCh38:15:43792347:43794046:1 gene:ENSG00000140264 transcript:ENST00000339624 gene_biotype:protein_coding transcript_biotype:protein_coding	133	17	12.782
>ENSP00000429216 pep:known chromosome:GRCh38:1:26993707:27000898:1 gene:ENSG00000253368 transcript:ENST00000522111 gene_biotype:protein_coding transcript_biotype:protein_coding	227	29	12.7753
>ENSP00000262056 pep:known chromosome:GRCh38:12:53006158:53042209:1 gene:ENSG00000063046 transcript:ENST00000262056 gene_biotype:protein_coding transcript_biotype:protein_coding	611	18	12.766
>ENSP00000448804 pep:known chromosome:GRCh38:12:47751170:47758183:-1 gene:ENSG00000079337 transcript:ENST00000495953 gene_biotype:protein_coding transcript_biotype:protein_coding	141	6	12.766
>ENSP00000399432 pep:putative chromosome:GRCh38:22:31081318:31088574:1 gene:ENSG00000183963 transcript:ENST00000426927 gene_biotype:protein_coding transcript_biotype:protein_coding	141	12	12.766
>ENSP00000477334 pep:putative chromosome:GRCh38:20:845124:857463:1 gene:ENSG00000125898 transcript:ENST00000505691 gene_biotype:protein_coding transcript_biotype:protein_coding	188	6	12.766
>ENSP00000401550 pep:known chromosome:GRCh38:11:64234820:64238775:1 gene:ENSG00000173511 transcript:ENST00000426086 gene_biotype:protein_coding transcript_biotype:protein_coding	188	6	12.766
>ENSP00000386193 pep:known chromosome:GRCh38:3:48917788:48919385:-1 gene:ENSG00000221883 transcript:ENST00000408959 gene_biotype:protein_coding transcript_biotype:protein_coding	290	37	12.7586
>ENSP00000341082 pep:known chromosome:GRCh38:1:1401908:1407313:-1 gene:ENSG00000242485 transcript:ENST00000344843 gene_biotype:protein_coding transcript_biotype:protein_coding	149	19	12.7517
>ENSP00000465334 pep:novel chromosome:GRCh38:19:1269331:1271995:1 gene:ENSG00000099622 transcript:ENST00000589686 gene_biotype:protein_coding transcript_biotype:protein_coding	149	19	12.7517
>ENSP00000477026 pep:putative chromosome:GRCh38:15:71110560:71111427:-1 gene:ENSG00000225362 transcript:ENST00000564862 gene_biotype:protein_coding transcript_biotype:protein_coding	102	13	12.7451
>ENSP00000471640 pep:known chromosome:GRCh38:19:48345269:48363938:-1 gene:ENSG00000161558 transcript:ENST00000599220 gene_biotype:protein_coding transcript_biotype:nonsense_mediated_decay	102	13	12.7451
>ENSP00000448709 pep:putative chromosome:GRCh38:12:93571704:93576206:1 gene:ENSG00000120833 transcript:ENST00000548537 gene_biotype:protein_coding transcript_biotype:protein_coding	102	13	12.7451
>ENSP00000400680 pep:known chromosome:GRCh38:22:37746322:37757963:1 gene:ENSG00000100106 transcript:ENST00000413051 gene_biotype:protein_coding transcript_biotype:nonsense_mediated_decay	102	13	12.7451
>ENSP00000388812 pep:novel chromosome:GRCh38:2:218882161:218893146:1 gene:ENSG00000135925 transcript:ENST00000458582 gene_biotype:protein_coding transcript_biotype:protein_coding	212	27	12.7358
>ENSP00000484877 pep:known chromosome:GRCh38:19:8332745:8334430:-1 gene:ENSG00000186994 transcript:ENST00000610351 gene_biotype:protein_coding transcript_biotype:protein_coding	212	27	12.7358
>ENSP00000450324 pep:novel chromosome:GRCh38:12:53006469:53028173:1 gene:ENSG00000063046 transcript:ENST00000552490 gene_biotype:protein_coding transcript_biotype:protein_coding	275	7	12.7273
>ENSP00000483214 pep:putative chromosome:GRCh38:16:27618470:27631254:1 gene:ENSG00000047578 transcript:ENST00000618117 gene_biotype:protein_coding transcript_biotype:protein_coding	110	7	12.7273
>ENSP00000460363 pep:putative chromosome:GRCh38:17:4946693:4949061:-1 gene:ENSG00000108518 transcript:ENST00000572383 gene_biotype:protein_coding transcript_biotype:protein_coding	165	7	12.7273
>ENSP00000442086 pep:known chromosome:GRCh38:12:130338108:130346548:1 gene:ENSG00000125207 transcript:ENST00000546060 gene_biotype:protein_coding transcript_biotype:protein_coding	165	21	12.7273
>ENSP00000469551 pep:known chromosome:GRCh38:19:14971750:15022990:-1 gene:ENSG00000105143 transcript:ENST00000595863 gene_biotype:protein_coding transcript_biotype:protein_coding	110	7	12.7273
>ENSP00000472925 pep:known chromosome:GRCh38:19:40710095:40715071:-1 gene:ENSG00000123815 transcript:ENST00000596357 gene_biotype:protein_coding transcript_biotype:protein_coding	110	7	12.7273
>ENSP00000462107 pep:putative chromosome:GRCh38:22:17791264:17817425:-1 gene:ENSG00000243156 transcript:ENST00000579997 gene_biotype:protein_coding transcript_biotype:protein_coding	173	22	12.7168
>ENSP00000424142 pep:known chromosome:GRCh38:4:110618586:110642016:-1 gene:ENSG00000164093 transcript:ENST00000511990 gene_biotype:protein_coding transcript_biotype:protein_coding	118	15	12.7119
>ENSP00000375073 pep:known chromosome:GRCh38:19:39538250:39540230:-1 gene:ENSG00000176396 transcript:ENST00000390658 gene_biotype:protein_coding transcript_biotype:protein_coding	236	15	12.7119
>ENSP00000395436 pep:known chromosome:GRCh38:CHR_HSCHR6_MHC_COX_CTG1:31531911:31534052:-1 gene:ENSG00000227587 transcript:ENST00000441959 gene_biotype:protein_coding transcript_biotype:protein_coding	118	15	12.7119
>ENSP00000423350 pep:known chromosome:GRCh38:4:17577497:17585456:1 gene:ENSG00000002549 transcript:ENST00000509583 gene_biotype:protein_coding transcript_biotype:nonsense_mediated_decay	118	30	12.7119
>ENSP00000372995 pep:known chromosome:GRCh38:CHR_HSCHR6_MHC_QBL_CTG1:31534725:31536866:-1 gene:ENSG00000206445 transcript:ENST00000383503 gene_biotype:protein_coding transcript_biotype:protein_coding	118	15	12.7119
>ENSP00000302194 pep:known chromosome:GRCh38:6:31544462:31546844:-1 gene:ENSG00000213760 transcript:ENST00000303892 gene_biotype:protein_coding transcript_biotype:protein_coding	118	15	12.7119
>ENSP00000406372 pep:known chromosome:GRCh38:CHR_HSCHR6_MHC_MANN_CTG1:31583922:31586063:-1 gene:ENSG00000226850 transcript:ENST00000449748 gene_biotype:protein_coding transcript_biotype:protein_coding	118	15	12.7119
>ENSP00000406389 pep:known chromosome:GRCh38:CHR_HSCHR6_MHC_SSTO_CTG1:31535211:31537356:-1 gene:ENSG00000234920 transcript:ENST00000444088 gene_biotype:protein_coding transcript_biotype:protein_coding	118	15	12.7119
>ENSP00000413222 pep:known chromosome:GRCh38:CHR_HSCHR6_MHC_DBB_CTG1:31526639:31528780:-1 gene:ENSG00000234668 transcript:ENST00000454370 gene_biotype:protein_coding transcript_biotype:protein_coding	118	15	12.7119
>ENSP00000408670 pep:known chromosome:GRCh38:CHR_HSCHR6_MHC_MCF_CTG1:31620808:31622949:-1 gene:ENSG00000230900 transcript:ENST00000454889 gene_biotype:protein_coding transcript_biotype:protein_coding	118	15	12.7119
>ENSP00000405010 pep:known chromosome:GRCh38:CHR_HSCHR6_MHC_MCF_CTG1:31233212:31236344:-1 gene:ENSG00000224180 transcript:ENST00000427654 gene_biotype:protein_coding transcript_biotype:protein_coding	118	15	12.7119
>ENSP00000388264 pep:known chromosome:GRCh38:CHR_HSCHR6_MHC_MANN_CTG1:31199598:31202730:-1 gene:ENSG00000223533 transcript:ENST00000432736 gene_biotype:protein_coding transcript_biotype:protein_coding	118	15	12.7119
>ENSP00000425377 pep:known chromosome:GRCh38:6:31154674:31158139:-1 gene:ENSG00000204536 transcript:ENST00000502557 gene_biotype:protein_coding transcript_biotype:protein_coding	118	15	12.7119
>ENSP00000484275 pep:putative chromosome:GRCh38:X:154552171:154556860:1 gene:ENSG00000269335 transcript:ENST00000492469 gene_biotype:protein_coding transcript_biotype:protein_coding	181	23	12.7072
>ENSP00000434602 pep:known chromosome:GRCh38:6:49550646:49552095:1 gene:ENSG00000197261 transcript:ENST00000529246 gene_biotype:protein_coding transcript_biotype:protein_coding	244	31	12.7049
>ENSP00000436754 pep:known chromosome:GRCh38:6:49550666:49560934:1 gene:ENSG00000197261 transcript:ENST00000414696 gene_biotype:protein_coding transcript_biotype:nonsense_mediated_decay	244	31	12.7049
>ENSP00000431184 pep:known chromosome:GRCh38:6:49550675:49561907:1 gene:ENSG00000197261 transcript:ENST00000371194 gene_biotype:protein_coding transcript_biotype:nonsense_mediated_decay	244	31	12.7049
>ENSP00000361672 pep:putative chromosome:GRCh38:1:41361922:41383590:1 gene:ENSG00000204060 transcript:ENST00000372591 gene_biotype:protein_coding transcript_biotype:protein_coding	559	71	12.7013
>ENSP00000466163 pep:putative chromosome:GRCh38:17:44913799:44915503:-1 gene:ENSG00000131095 transcript:ENST00000588037 gene_biotype:protein_coding transcript_biotype:protein_coding	189	8	12.6984
>ENSP00000307640 pep:known chromosome:GRCh38:11:118527472:118531197:1 gene:ENSG00000172425 transcript:ENST00000302783 gene_biotype:protein_coding transcript_biotype:protein_coding	189	24	12.6984
>ENSP00000476312 pep:known chromosome:GRCh38:7:98211427:98212979:1 gene:ENSG00000180535 transcript:ENST00000609256 gene_biotype:protein_coding transcript_biotype:protein_coding	189	24	12.6984
>ENSP00000326391 pep:known chromosome:GRCh38:7:98212254:98212959:1 gene:ENSG00000180535 transcript:ENST00000314018 gene_biotype:protein_coding transcript_biotype:protein_coding	189	24	12.6984
>ENSP00000417742 pep:known chromosome:GRCh38:3:197749533:197773436:1 gene:ENSG00000122068 transcript:ENST00000494309 gene_biotype:protein_coding transcript_biotype:nonsense_mediated_decay	126	16	12.6984
>ENSP00000376970 pep:putative chromosome:GRCh38:3:129130017:129161037:-1 gene:ENSG00000240682 transcript:ENST00000393292 gene_biotype:protein_coding transcript_biotype:protein_coding	252	8	12.6984
>ENSP00000461566 pep:novel chromosome:GRCh38:16:2933797:2937270:1 gene:ENSG00000059122 transcript:ENST00000571580 gene_biotype:protein_coding transcript_biotype:protein_coding	197	25	12.6904
>ENSP00000382239 pep:known chromosome:GRCh38:8:93729356:93741017:-1 gene:ENSG00000183808 transcript:ENST00000399300 gene_biotype:protein_coding transcript_biotype:protein_coding	1001	127	12.6873
>ENSP00000303400 pep:putative chromosome:GRCh38:1:11533676:11537225:1 gene:ENSG00000204624 transcript:ENST00000304391 gene_biotype:protein_coding transcript_biotype:protein_coding	268	34	12.6866
>ENSP00000355840 pep:known chromosome:GRCh38:1:223393417:223395470:1 gene:ENSG00000178395 transcript:ENST00000366875 gene_biotype:protein_coding transcript_biotype:protein_coding	623	79	12.6806
>ENSP00000386132 pep:known chromosome:GRCh38:1:1386503:1390943:-1 gene:ENSG00000221978 transcript:ENST00000408952 gene_biotype:protein_coding transcript_biotype:protein_coding	347	44	12.6801
>ENSP00000435294 pep:novel chromosome:GRCh38:11:6682149:6683316:-1 gene:ENSG00000158042 transcript:ENST00000532203 gene_biotype:protein_coding transcript_biotype:protein_coding	142	9	12.6761
>ENSP00000390527 pep:novel chromosome:GRCh38:7:36356945:36390086:-1 gene:ENSG00000164542 transcript:ENST00000429651 gene_biotype:protein_coding transcript_biotype:protein_coding	142	9	12.6761
>ENSP00000294889 pep:known chromosome:GRCh38:1:220689845:220699157:1 gene:ENSG00000162817 transcript:ENST00000294889 gene_biotype:protein_coding transcript_biotype:protein_coding	142	9	12.6761
>ENSP00000431734 pep:novel chromosome:GRCh38:6:136269476:136289844:-1 gene:ENSG00000029363 transcript:ENST00000529826 gene_biotype:protein_coding transcript_biotype:protein_coding	726	92	12.6722
>ENSP00000402626 pep:novel chromosome:GRCh38:1:16922755:16961078:1 gene:ENSG00000058453 transcript:ENST00000445545 gene_biotype:protein_coding transcript_biotype:protein_coding	1310	166	12.6718
>ENSP00000481069 pep:known chromosome:GRCh38:CHR_HSCHR8_3_CTG7:143671459:143682391:1 gene:ENSG00000274352 transcript:ENST00000611844 gene_biotype:protein_coding transcript_biotype:protein_coding	371	47	12.6685
>ENSP00000481033 pep:known chromosome:GRCh38:CHR_HSCHR8_3_CTG7:143675666:143682387:1 gene:ENSG00000274352 transcript:ENST00000622212 gene_biotype:protein_coding transcript_biotype:protein_coding	371	47	12.6685
>ENSP00000351482 pep:known chromosome:GRCh38:8:143684481:143695385:1 gene:ENSG00000181135 transcript:ENST00000358656 gene_biotype:protein_coding transcript_biotype:protein_coding	371	47	12.6685
>ENSP00000436250 pep:known chromosome:GRCh38:8:143684492:143695357:1 gene:ENSG00000181135 transcript:ENST00000532158 gene_biotype:protein_coding transcript_biotype:protein_coding	371	47	12.6685
>ENSP00000436212 pep:known chromosome:GRCh38:8:143684508:143695380:1 gene:ENSG00000181135 transcript:ENST00000532205 gene_biotype:protein_coding transcript_biotype:protein_coding	371	47	12.6685
>ENSP00000413215 pep:known chromosome:GRCh38:8:143688659:143695380:1 gene:ENSG00000181135 transcript:ENST00000418203 gene_biotype:protein_coding transcript_biotype:protein_coding	371	47	12.6685
>ENSP00000427489 pep:putative chromosome:GRCh38:5:176384643:176388568:-1 gene:ENSG00000048162 transcript:ENST00000509257 gene_biotype:protein_coding transcript_biotype:protein_coding	150	19	12.6667
>ENSP00000388806 pep:novel chromosome:GRCh38:12:53006456:53040280:1 gene:ENSG00000063046 transcript:ENST00000420463 gene_biotype:protein_coding transcript_biotype:protein_coding	616	78	12.6623
>ENSP00000475237 pep:putative chromosome:GRCh38:13:32401817:32428014:-1 gene:ENSG00000139597 transcript:ENST00000495479 gene_biotype:protein_coding transcript_biotype:protein_coding	158	10	12.6582
>ENSP00000484969 pep:known chromosome:GRCh38:5:176383938:176388762:-1 gene:ENSG00000048162 transcript:ENST00000619979 gene_biotype:protein_coding transcript_biotype:protein_coding	237	10	12.6582
>ENSP00000422722 pep:putative chromosome:GRCh38:4:186163559:186172142:1 gene:ENSG00000109794 transcript:ENST00000512271 gene_biotype:protein_coding transcript_biotype:protein_coding	158	10	12.6582
>ENSP00000371234 pep:known chromosome:GRCh38:2:10056780:10080411:-1 gene:ENSG00000205795 transcript:ENST00000381813 gene_biotype:protein_coding transcript_biotype:protein_coding	158	10	12.6582
>ENSP00000391998 pep:novel chromosome:GRCh38:1:43935807:43936765:1 gene:ENSG00000117407 transcript:ENST00000438616 gene_biotype:protein_coding transcript_biotype:protein_coding	237	10	12.6582
>ENSP00000420941 pep:known chromosome:GRCh38:6:31154556:31158073:-1 gene:ENSG00000204536 transcript:ENST00000507751 gene_biotype:protein_coding transcript_biotype:protein_coding	158	10	12.6582
>ENSP00000466521 pep:known chromosome:GRCh38:19:55648919:55653033:1 gene:ENSG00000173581 transcript:ENST00000591241 gene_biotype:protein_coding transcript_biotype:protein_coding	245	31	12.6531
>ENSP00000380462 pep:putative chromosome:GRCh38:11:1947344:1972793:1 gene:ENSG00000214026 transcript:ENST00000397294 gene_biotype:protein_coding transcript_biotype:protein_coding	166	21	12.6506
>ENSP00000440838 pep:known chromosome:GRCh38:12:109900274:109953269:1 gene:ENSG00000139437 transcript:ENST00000544838 gene_biotype:protein_coding transcript_biotype:nonsense_mediated_decay	498	63	12.6506
>ENSP00000384520 pep:known chromosome:GRCh38:12:109900280:109918069:1 gene:ENSG00000139437 transcript:ENST00000405876 gene_biotype:protein_coding transcript_biotype:protein_coding	498	63	12.6506
>ENSP00000324404 pep:known chromosome:GRCh38:12:109900518:109918063:1 gene:ENSG00000139437 transcript:ENST00000312777 gene_biotype:protein_coding transcript_biotype:protein_coding	498	63	12.6506
>ENSP00000437145 pep:known chromosome:GRCh38:11:721075:727723:1 gene:ENSG00000177106 transcript:ENST00000528770 gene_biotype:protein_coding transcript_biotype:nonsense_mediated_decay	166	21	12.6506
>ENSP00000275461 pep:known chromosome:GRCh38:7:19144782:19145421:-1 gene:ENSG00000146618 transcript:ENST00000275461 gene_biotype:protein_coding transcript_biotype:protein_coding	166	21	12.6506
>ENSP00000413337 pep:novel chromosome:GRCh38:7:73667893:73672112:1 gene:ENSG00000176428 transcript:ENST00000451519 gene_biotype:protein_coding transcript_biotype:protein_coding	166	21	12.6506
>ENSP00000399406 pep:novel chromosome:GRCh38:6:75890210:75908560:1 gene:ENSG00000196586 transcript:ENST00000430435 gene_biotype:protein_coding transcript_biotype:protein_coding	174	11	12.6437
>ENSP00000464955 pep:putative chromosome:GRCh38:19:2230084:2236272:-1 gene:ENSG00000104886 transcript:ENST00000587394 gene_biotype:protein_coding transcript_biotype:protein_coding	277	35	12.6354
>ENSP00000378528 pep:known chromosome:GRCh38:16:30530367:30534918:-1 gene:ENSG00000169955 transcript:ENST00000395094 gene_biotype:protein_coding transcript_biotype:protein_coding	190	24	12.6316
>ENSP00000376908 pep:putative chromosome:GRCh38:9:132410043:132513406:1 gene:ENSG00000188523 transcript:ENST00000393215 gene_biotype:protein_coding transcript_biotype:protein_coding	198	25	12.6263
>ENSP00000483116 pep:known chromosome:GRCh38:20:604259:610266:-1 gene:ENSG00000125878 transcript:ENST00000621005 gene_biotype:protein_coding transcript_biotype:protein_coding	198	25	12.6263
>ENSP00000397619 pep:novel chromosome:GRCh38:3:196935434:196942560:-1 gene:ENSG00000114503 transcript:ENST00000427641 gene_biotype:protein_coding transcript_biotype:protein_coding	103	26	12.6214
>ENSP00000481016 pep:known chromosome:GRCh38:CHR_HSCHR8_3_CTG1:7442537:7455653:-1 gene:ENSG00000274405 transcript:ENST00000613163 gene_biotype:protein_coding transcript_biotype:protein_coding	103	13	12.6214
>ENSP00000297498 pep:known chromosome:GRCh38:8:7450563:7463670:-1 gene:ENSG00000164871 transcript:ENST00000297498 gene_biotype:protein_coding transcript_biotype:protein_coding	103	13	12.6214
>ENSP00000437747 pep:known chromosome:GRCh38:12:65824460:65842917:1 gene:ENSG00000149948 transcript:ENST00000537275 gene_biotype:protein_coding transcript_biotype:nonsense_mediated_decay	103	26	12.6214
>ENSP00000460098 pep:novel chromosome:GRCh38:17:81189827:81192376:-1 gene:ENSG00000141577 transcript:ENST00000571292 gene_biotype:protein_coding transcript_biotype:protein_coding	206	13	12.6214
>ENSP00000459317 pep:putative chromosome:GRCh38:16:68360538:68371005:-1 gene:ENSG00000103056 transcript:ENST00000574662 gene_biotype:protein_coding transcript_biotype:protein_coding	206	13	12.6214
>ENSP00000462840 pep:putative chromosome:GRCh38:17:73209566:73232394:-1 gene:ENSG00000133193 transcript:ENST00000581110 gene_biotype:protein_coding transcript_biotype:protein_coding	103	13	12.6214
>ENSP00000436683 pep:known chromosome:GRCh38:11:65638136:65641229:1 gene:ENSG00000213445 transcript:ENST00000533361 gene_biotype:protein_coding transcript_biotype:protein_coding	103	13	12.6214
>ENSP00000405699 pep:known chromosome:GRCh38:19:58367618:58381022:-1 gene:ENSG00000152475 transcript:ENST00000427624 gene_biotype:protein_coding transcript_biotype:protein_coding	531	67	12.6177
>ENSP00000471478 pep:known chromosome:GRCh38:19:58367623:58381060:-1 gene:ENSG00000152475 transcript:ENST00000597582 gene_biotype:protein_coding transcript_biotype:protein_coding	531	67	12.6177
>ENSP00000471806 pep:known chromosome:GRCh38:19:16496463:16501126:1 gene:ENSG00000105072 transcript:ENST00000594813 gene_biotype:protein_coding transcript_biotype:protein_coding	111	14	12.6126
>ENSP00000445157 pep:putative chromosome:GRCh38:12:27963563:27970134:-1 gene:ENSG00000087494 transcript:ENST00000534890 gene_biotype:protein_coding transcript_biotype:protein_coding	111	14	12.6126
>ENSP00000450609 pep:known chromosome:GRCh38:14:21092964:21098855:-1 gene:ENSG00000165804 transcript:ENST00000556174 gene_biotype:protein_coding transcript_biotype:protein_coding	111	14	12.6126
>ENSP00000479338 pep:known chromosome:GRCh38:X:52948254:52995455:-1 gene:ENSG00000268350 transcript:ENST00000622732 gene_biotype:protein_coding transcript_biotype:protein_coding	111	28	12.6126
>ENSP00000323065 pep:known chromosome:GRCh38:19:12953119:12957236:-1 gene:ENSG00000179271 transcript:ENST00000316939 gene_biotype:protein_coding transcript_biotype:protein_coding	222	14	12.6126
>ENSP00000472820 pep:putative chromosome:GRCh38:19:40740861:40749553:-1 gene:ENSG00000188493 transcript:ENST00000596940 gene_biotype:protein_coding transcript_biotype:protein_coding	111	14	12.6126
>ENSP00000355831 pep:known chromosome:GRCh38:1:26543130:26553426:1 gene:ENSG00000117676 transcript:ENST00000366866 gene_biotype:protein_coding transcript_biotype:nonsense_mediated_decay	111	14	12.6126
>ENSP00000487154 pep:known chromosome:GRCh38:CHR_HG2058_PATCH:26543130:26553426:1 gene:ENSG00000281877 transcript:ENST00000625391 gene_biotype:protein_coding transcript_biotype:nonsense_mediated_decay	111	14	12.6126
>ENSP00000446665 pep:known chromosome:GRCh38:12:43793725:43806262:-1 gene:ENSG00000151239 transcript:ENST00000547459 gene_biotype:protein_coding transcript_biotype:nonsense_mediated_decay	119	15	12.605
>ENSP00000417398 pep:putative chromosome:GRCh38:13:113474210:113490951:-1 gene:ENSG00000150401 transcript:ENST00000496873 gene_biotype:protein_coding transcript_biotype:protein_coding	119	15	12.605
>ENSP00000287461 pep:known chromosome:GRCh38:16:30602558:30610379:-1 gene:ENSG00000156853 transcript:ENST00000287461 gene_biotype:protein_coding transcript_biotype:protein_coding	500	63	12.6
>ENSP00000368428 pep:known chromosome:GRCh38:9:34379019:34381600:-1 gene:ENSG00000164972 transcript:ENST00000379133 gene_biotype:protein_coding transcript_biotype:protein_coding	127	16	12.5984
>ENSP00000416429 pep:known chromosome:GRCh38:3:12834485:12841588:-1 gene:ENSG00000144713 transcript:ENST00000429711 gene_biotype:protein_coding transcript_biotype:protein_coding	135	17	12.5926
>ENSP00000388674 pep:known chromosome:GRCh38:3:12836050:12841545:-1 gene:ENSG00000144713 transcript:ENST00000435983 gene_biotype:protein_coding transcript_biotype:protein_coding	135	17	12.5926
>ENSP00000380156 pep:known chromosome:GRCh38:3:12836060:12841529:-1 gene:ENSG00000144713 transcript:ENST00000396953 gene_biotype:protein_coding transcript_biotype:protein_coding	135	17	12.5926
>ENSP00000380158 pep:known chromosome:GRCh38:3:12834946:12841582:-1 gene:ENSG00000144713 transcript:ENST00000396957 gene_biotype:protein_coding transcript_biotype:protein_coding	135	17	12.5926
>ENSP00000419529 pep:known chromosome:GRCh38:3:58565461:58577388:-1 gene:ENSG00000168309 transcript:ENST00000464064 gene_biotype:protein_coding transcript_biotype:protein_coding	135	17	12.5926
>ENSP00000472576 pep:known chromosome:GRCh38:19:38921392:38930759:-1 gene:ENSG00000104835 transcript:ENST00000598343 gene_biotype:protein_coding transcript_biotype:nonsense_mediated_decay	135	17	12.5926
>ENSP00000380995 pep:novel chromosome:GRCh38:21:44805617:44818051:-1 gene:ENSG00000184900 transcript:ENST00000397898 gene_biotype:protein_coding transcript_biotype:protein_coding	135	17	12.5926
>ENSP00000444182 pep:known chromosome:GRCh38:16:67000552:67009752:1 gene:ENSG00000172824 transcript:ENST00000535543 gene_biotype:protein_coding transcript_biotype:nonsense_mediated_decay	135	17	12.5926
>ENSP00000434524 pep:known chromosome:GRCh38:11:614783:615938:-1 gene:ENSG00000185507 transcript:ENST00000533190 gene_biotype:protein_coding transcript_biotype:nonsense_mediated_decay	135	17	12.5926
>ENSP00000481557 pep:known chromosome:GRCh38:19:3539354:3540041:-1 gene:ENSG00000161091 transcript:ENST00000615613 gene_biotype:protein_coding transcript_biotype:protein_coding	143	18	12.5874
>ENSP00000400223 pep:known chromosome:GRCh38:11:35618419:35620868:1 gene:ENSG00000179431 transcript:ENST00000317811 gene_biotype:protein_coding transcript_biotype:protein_coding	437	55	12.5858
>ENSP00000400268 pep:putative chromosome:GRCh38:11:119168188:119173703:1 gene:ENSG00000160703 transcript:ENST00000454811 gene_biotype:protein_coding transcript_biotype:protein_coding	151	19	12.5828
>ENSP00000466712 pep:known chromosome:GRCh38:19:1267339:1273172:1 gene:ENSG00000099622 transcript:ENST00000586548 gene_biotype:protein_coding transcript_biotype:protein_coding	159	20	12.5786
>ENSP00000421393 pep:novel chromosome:GRCh38:6:31151070:31158203:-1 gene:ENSG00000204536 transcript:ENST00000508683 gene_biotype:protein_coding transcript_biotype:protein_coding	159	20	12.5786
>ENSP00000428727 pep:known chromosome:GRCh38:8:143316000:143334863:-1 gene:ENSG00000184428 transcript:ENST00000518951 gene_biotype:protein_coding transcript_biotype:nonsense_mediated_decay	167	21	12.5749
>ENSP00000252799 pep:known chromosome:GRCh38:16:30530367:30535347:-1 gene:ENSG00000169955 transcript:ENST00000252799 gene_biotype:protein_coding transcript_biotype:protein_coding	191	24	12.5654
>ENSP00000417985 pep:novel chromosome:GRCh38:3:100401611:100456301:1 gene:ENSG00000206535 transcript:ENST00000489752 gene_biotype:protein_coding transcript_biotype:protein_coding	191	24	12.5654
>ENSP00000246080 pep:known chromosome:GRCh38:20:603797:610398:-1 gene:ENSG00000125878 transcript:ENST00000246080 gene_biotype:protein_coding transcript_biotype:protein_coding	199	25	12.5628
>ENSP00000451199 pep:novel chromosome:GRCh38:5:135029222:135033135:-1 gene:ENSG00000069011 transcript:ENST00000503586 gene_biotype:protein_coding transcript_biotype:protein_coding	207	26	12.5604
>ENSP00000380926 pep:known chromosome:GRCh38:21:44940012:44976989:1 gene:ENSG00000160256 transcript:ENST00000397826 gene_biotype:protein_coding transcript_biotype:protein_coding	215	27	12.5581
>ENSP00000479445 pep:known chromosome:GRCh38:5:176383946:176388762:-1 gene:ENSG00000048162 transcript:ENST00000621444 gene_biotype:protein_coding transcript_biotype:protein_coding	231	29	12.5541
>ENSP00000484604 pep:known chromosome:GRCh38:CHR_HSCHR4_1_CTG9:68313321:68350089:-1 gene:ENSG00000275272 transcript:ENST00000613637 gene_biotype:protein_coding transcript_biotype:protein_coding	709	89	12.5529
>ENSP00000347888 pep:known chromosome:GRCh38:4:68313321:68350089:-1 gene:ENSG00000083896 transcript:ENST00000355665 gene_biotype:protein_coding transcript_biotype:protein_coding	709	89	12.5529
>ENSP00000368498 pep:known chromosome:GRCh38:10:11869644:11870875:1 gene:ENSG00000148426 transcript:ENST00000379200 gene_biotype:protein_coding transcript_biotype:protein_coding	239	30	12.5523
>ENSP00000246802 pep:known chromosome:GRCh38:19:47745522:47757058:1 gene:ENSG00000105373 transcript:ENST00000246802 gene_biotype:protein_coding transcript_biotype:protein_coding	478	60	12.5523
>ENSP00000324277 pep:known chromosome:GRCh38:12:12725931:12791466:1 gene:ENSG00000178878 transcript:ENST00000326765 gene_biotype:protein_coding transcript_biotype:protein_coding	279	35	12.5448
>ENSP00000371367 pep:known chromosome:GRCh38:20:833715:846279:1 gene:ENSG00000125898 transcript:ENST00000381941 gene_biotype:protein_coding transcript_biotype:protein_coding	295	37	12.5424
>ENSP00000354163 pep:known chromosome:GRCh38:20:833777:846279:1 gene:ENSG00000125898 transcript:ENST00000304189 gene_biotype:protein_coding transcript_biotype:protein_coding	295	37	12.5424
>ENSP00000371365 pep:known chromosome:GRCh38:20:833784:846279:1 gene:ENSG00000125898 transcript:ENST00000381939 gene_biotype:protein_coding transcript_biotype:protein_coding	295	37	12.5424
>ENSP00000246100 pep:known chromosome:GRCh38:20:836068:846279:1 gene:ENSG00000125898 transcript:ENST00000246100 gene_biotype:protein_coding transcript_biotype:protein_coding	295	37	12.5424
>ENSP00000445228 pep:known chromosome:GRCh38:20:841275:846279:1 gene:ENSG00000125898 transcript:ENST00000541082 gene_biotype:protein_coding transcript_biotype:protein_coding	295	37	12.5424
>ENSP00000415078 pep:known chromosome:GRCh38:19:3610641:3626815:-1 gene:ENSG00000105298 transcript:ENST00000429344 gene_biotype:protein_coding transcript_biotype:protein_coding	758	95	12.533
>ENSP00000465751 pep:known chromosome:GRCh38:19:3610647:3626815:-1 gene:ENSG00000105298 transcript:ENST00000585942 gene_biotype:protein_coding transcript_biotype:nonsense_mediated_decay	758	95	12.533
>ENSP00000248420 pep:known chromosome:GRCh38:19:3610650:3626815:-1 gene:ENSG00000105298 transcript:ENST00000248420 gene_biotype:protein_coding transcript_biotype:protein_coding	758	95	12.533
>ENSP00000221899 pep:known chromosome:GRCh38:19:3610660:3626815:-1 gene:ENSG00000105298 transcript:ENST00000221899 gene_biotype:protein_coding transcript_biotype:protein_coding	758	95	12.533
>ENSP00000435299 pep:novel chromosome:GRCh38:11:828507:831986:1 gene:ENSG00000177685 transcript:ENST00000525077 gene_biotype:protein_coding transcript_biotype:protein_coding	399	50	12.5313
>ENSP00000350102 pep:known chromosome:GRCh38:9:137277749:137282641:1 gene:ENSG00000198113 transcript:ENST00000357503 gene_biotype:protein_coding transcript_biotype:protein_coding	423	53	12.5296
>ENSP00000324827 pep:known chromosome:GRCh38:X:1591593:1602514:1 gene:ENSG00000197976 transcript:ENST00000313871 gene_biotype:protein_coding transcript_biotype:protein_coding	695	87	12.518
>ENSP00000479213 pep:known chromosome:GRCh38:CHR_HSCHR4_1_CTG9:68310387:68350089:-1 gene:ENSG00000275272 transcript:ENST00000615500 gene_biotype:protein_coding transcript_biotype:protein_coding	727	91	12.5172
>ENSP00000339245 pep:known chromosome:GRCh38:4:68310387:68350089:-1 gene:ENSG00000083896 transcript:ENST00000344157 gene_biotype:protein_coding transcript_biotype:protein_coding	727	91	12.5172
>ENSP00000418154 pep:putative chromosome:GRCh38:6:30651054:30653109:1 gene:ENSG00000204564 transcript:ENST00000465699 gene_biotype:protein_coding transcript_biotype:protein_coding	104	5	12.5
>ENSP00000483831 pep:known chromosome:GRCh38:4:25913906:25929874:1 gene:ENSG00000250317 transcript:ENST00000614775 gene_biotype:protein_coding transcript_biotype:protein_coding	168	2	12.5
>ENSP00000433573 pep:putative chromosome:GRCh38:11:92969784:92985066:1 gene:ENSG00000134640 transcript:ENST00000528076 gene_biotype:protein_coding transcript_biotype:protein_coding	112	7	12.5
>ENSP00000483001 pep:known chromosome:GRCh38:5:176383981:176388927:-1 gene:ENSG00000048162 transcript:ENST00000618911 gene_biotype:protein_coding transcript_biotype:protein_coding	232	6	12.5
>ENSP00000377490 pep:known chromosome:GRCh38:2:75492318:75560913:-1 gene:ENSG00000115363 transcript:ENST00000393913 gene_biotype:protein_coding transcript_biotype:protein_coding	152	14	12.5
>ENSP00000386435 pep:known chromosome:GRCh38:2:75492486:75560938:-1 gene:ENSG00000115363 transcript:ENST00000410113 gene_biotype:protein_coding transcript_biotype:protein_coding	152	16	12.5
>ENSP00000386930 pep:known chromosome:GRCh38:2:75493151:75561298:-1 gene:ENSG00000115363 transcript:ENST00000410071 gene_biotype:protein_coding transcript_biotype:protein_coding	152	4	12.5
>ENSP00000233712 pep:known chromosome:GRCh38:2:75492318:75569722:-1 gene:ENSG00000115363 transcript:ENST00000233712 gene_biotype:protein_coding transcript_biotype:protein_coding	152	5	12.5
>ENSP00000430673 pep:known chromosome:GRCh38:5:172959765:172969487:1 gene:ENSG00000037241 transcript:ENST00000519156 gene_biotype:protein_coding transcript_biotype:protein_coding	128	10	12.5
>ENSP00000450740 pep:known chromosome:GRCh38:12:57243459:57251186:-1 gene:ENSG00000185482 transcript:ENST00000557176 gene_biotype:protein_coding transcript_biotype:nonsense_mediated_decay	104	3	12.5
>ENSP00000465716 pep:known chromosome:GRCh38:19:10543918:10552324:1 gene:ENSG00000130734 transcript:ENST00000585752 gene_biotype:protein_coding transcript_biotype:nonsense_mediated_decay	120	3	12.5
>ENSP00000467734 pep:putative chromosome:GRCh38:19:1267229:1274480:1 gene:ENSG00000099622 transcript:ENST00000591935 gene_biotype:protein_coding transcript_biotype:protein_coding	168	7	12.5
>ENSP00000467449 pep:known chromosome:GRCh38:19:1267412:1274810:1 gene:ENSG00000099622 transcript:ENST00000585913 gene_biotype:protein_coding transcript_biotype:nonsense_mediated_decay	168	8	12.5
>ENSP00000468645 pep:putative chromosome:GRCh38:19:1269327:1274595:1 gene:ENSG00000099622 transcript:ENST00000586773 gene_biotype:protein_coding transcript_biotype:protein_coding	168	9	12.5
>ENSP00000464906 pep:known chromosome:GRCh38:19:1269347:1274880:1 gene:ENSG00000099622 transcript:ENST00000586636 gene_biotype:protein_coding transcript_biotype:nonsense_mediated_decay	168	9	12.5
>ENSP00000467848 pep:putative chromosome:GRCh38:19:1269350:1274810:1 gene:ENSG00000099622 transcript:ENST00000589235 gene_biotype:protein_coding transcript_biotype:protein_coding	168	3	12.5
>ENSP00000435178 pep:known chromosome:GRCh38:CHR_HSCHR6_MHC_MANN_CTG1:32811324:32818867:-1 gene:ENSG00000225824 transcript:ENST00000473366 gene_biotype:protein_coding transcript_biotype:nonsense_mediated_decay	136	8	12.5
>ENSP00000203630 pep:known chromosome:GRCh38:12:6747996:6753555:-1 gene:ENSG00000089693 transcript:ENST00000203630 gene_biotype:protein_coding transcript_biotype:protein_coding	248	5	12.5
>ENSP00000438671 pep:known chromosome:GRCh38:12:6748767:6752916:-1 gene:ENSG00000089693 transcript:ENST00000542154 gene_biotype:protein_coding transcript_biotype:protein_coding	248	4	12.5
>ENSP00000446317 pep:known chromosome:GRCh38:12:6748795:6767475:-1 gene:ENSG00000089693 transcript:ENST00000539187 gene_biotype:protein_coding transcript_biotype:protein_coding	248	3	12.5
>ENSP00000403941 pep:known chromosome:GRCh38:12:6748004:6752916:-1 gene:ENSG00000089693 transcript:ENST00000435120 gene_biotype:protein_coding transcript_biotype:protein_coding	248	5	12.5
>ENSP00000408059 pep:known chromosome:GRCh38:7:99434810:99438647:-1 gene:ENSG00000106246 transcript:ENST00000430029 gene_biotype:protein_coding transcript_biotype:protein_coding	144	15	12.5
>ENSP00000472266 pep:putative chromosome:GRCh38:19:17292609:17306655:1 gene:ENSG00000130312 transcript:ENST00000595444 gene_biotype:protein_coding transcript_biotype:protein_coding	184	2	12.5
>ENSP00000470072 pep:putative chromosome:GRCh38:19:48970283:48970709:-1 gene:ENSG00000104812 transcript:ENST00000594220 gene_biotype:protein_coding transcript_biotype:protein_coding	112	2	12.5
>ENSP00000430145 pep:putative chromosome:GRCh38:8:28338648:28343355:1 gene:ENSG00000168081 transcript:ENST00000522209 gene_biotype:protein_coding transcript_biotype:protein_coding	112	1	12.5
>ENSP00000487372 pep:putative chromosome:GRCh38:20:46021712:46023581:1 gene:ENSG00000124140 transcript:ENST00000626701 gene_biotype:protein_coding transcript_biotype:protein_coding	120	1	12.5
>ENSP00000457009 pep:putative chromosome:GRCh38:16:2009926:2020592:1 gene:ENSG00000183971 transcript:ENST00000567649 gene_biotype:protein_coding transcript_biotype:protein_coding	128	4	12.5
>ENSP00000430337 pep:known chromosome:GRCh38:7:102595302:102602396:-1 gene:ENSG00000105808 transcript:ENST00000519539 gene_biotype:protein_coding transcript_biotype:nonsense_mediated_decay	136	21	12.5
>ENSP00000333948 pep:known chromosome:GRCh38:22:39529093:39532855:-1 gene:ENSG00000187051 transcript:ENST00000334678 gene_biotype:protein_coding transcript_biotype:protein_coding	136	21	12.5
>ENSP00000463150 pep:known chromosome:GRCh38:17:75568818:75570436:1 gene:ENSG00000073350 transcript:ENST00000578719 gene_biotype:protein_coding transcript_biotype:nonsense_mediated_decay	104	13	12.5
>ENSP00000455616 pep:known chromosome:GRCh38:16:727346:728603:1 gene:ENSG00000103253 transcript:ENST00000568141 gene_biotype:protein_coding transcript_biotype:protein_coding	192	16	12.5
>ENSP00000453691 pep:putative chromosome:GRCh38:14:53950622:53952147:-1 gene:ENSG00000125378 transcript:ENST00000558961 gene_biotype:protein_coding transcript_biotype:protein_coding	104	12	12.5
>ENSP00000463165 pep:known chromosome:GRCh38:17:19347291:19362619:-1 gene:ENSG00000108641 transcript:ENST00000582857 gene_biotype:protein_coding transcript_biotype:nonsense_mediated_decay	112	5	12.5
>ENSP00000400357 pep:known chromosome:GRCh38:22:26541271:26550653:-1 gene:ENSG00000128294 transcript:ENST00000454778 gene_biotype:protein_coding transcript_biotype:protein_coding	120	21	12.5
>ENSP00000399036 pep:novel chromosome:GRCh38:1:26891057:26892892:-1 gene:ENSG00000198746 transcript:ENST00000450844 gene_biotype:protein_coding transcript_biotype:protein_coding	128	4	12.5
>ENSP00000386807 pep:novel chromosome:GRCh38:4:2041993:2043970:1 gene:ENSG00000243449 transcript:ENST00000409248 gene_biotype:protein_coding transcript_biotype:protein_coding	128	29	12.5
>ENSP00000405925 pep:putative chromosome:GRCh38:16:397237:400648:1 gene:ENSG00000103202 transcript:ENST00000433358 gene_biotype:protein_coding transcript_biotype:protein_coding	168	5	12.5
>ENSP00000433567 pep:known chromosome:GRCh38:2:105360826:105399224:-1 gene:ENSG00000115641 transcript:ENST00000530340 gene_biotype:protein_coding transcript_biotype:nonsense_mediated_decay	144	6	12.5
>ENSP00000435522 pep:putative chromosome:GRCh38:11:393463:397329:1 gene:ENSG00000184363 transcript:ENST00000527442 gene_biotype:protein_coding transcript_biotype:protein_coding	120	7	12.5
>ENSP00000457030 pep:putative chromosome:GRCh38:16:527823:548209:1 gene:ENSG00000103326 transcript:ENST00000568988 gene_biotype:protein_coding transcript_biotype:protein_coding	112	3	12.5
>ENSP00000346568 pep:known chromosome:GRCh38:14:105491268:105499209:1 gene:ENSG00000185347 transcript:ENST00000354560 gene_biotype:protein_coding transcript_biotype:protein_coding	393	49	12.4682
>ENSP00000389554 pep:known chromosome:GRCh38:1:151837819:151840557:-1 gene:ENSG00000225556 transcript:ENST00000454109 gene_biotype:protein_coding transcript_biotype:protein_coding	353	44	12.4646
>ENSP00000329360 pep:known chromosome:GRCh38:17:81666364:81673899:1 gene:ENSG00000185298 transcript:ENST00000329214 gene_biotype:protein_coding transcript_biotype:protein_coding	289	36	12.4567
>ENSP00000458884 pep:known chromosome:GRCh38:17:81666752:81673904:1 gene:ENSG00000185298 transcript:ENST00000575223 gene_biotype:protein_coding transcript_biotype:nonsense_mediated_decay	289	36	12.4567
>ENSP00000303158 pep:known chromosome:GRCh38:19:46410372:46413584:-1 gene:ENSG00000169515 transcript:ENST00000307522 gene_biotype:protein_coding transcript_biotype:protein_coding	538	67	12.4535
>ENSP00000476959 pep:putative chromosome:GRCh38:12:57765011:57768986:-1 gene:ENSG00000111012 transcript:ENST00000546609 gene_biotype:protein_coding transcript_biotype:protein_coding	233	29	12.4464
>ENSP00000467638 pep:novel chromosome:GRCh38:19:1876979:1881585:-1 gene:ENSG00000129968 transcript:ENST00000590661 gene_biotype:protein_coding transcript_biotype:protein_coding	225	28	12.4444
>ENSP00000314774 pep:known chromosome:GRCh38:17:8121571:8124084:-1 gene:ENSG00000179111 transcript:ENST00000317814 gene_biotype:protein_coding transcript_biotype:protein_coding	225	28	12.4444
>ENSP00000364691 pep:known chromosome:GRCh38:1:16921950:16972979:1 gene:ENSG00000058453 transcript:ENST00000375541 gene_biotype:protein_coding transcript_biotype:protein_coding	2017	251	12.4442
>ENSP00000418299 pep:known chromosome:GRCh38:3:121632406:121660927:-1 gene:ENSG00000180353 transcript:ENST00000495491 gene_biotype:protein_coding transcript_biotype:nonsense_mediated_decay	209	26	12.4402
>ENSP00000485398 pep:known chromosome:GRCh38:7:75493625:75502855:1 gene:ENSG00000170092 transcript:ENST00000625065 gene_biotype:protein_coding transcript_biotype:protein_coding	402	50	12.4378
>ENSP00000485662 pep:known chromosome:GRCh38:7:75494048:75501937:1 gene:ENSG00000170092 transcript:ENST00000455862 gene_biotype:protein_coding transcript_biotype:protein_coding	402	50	12.4378
>ENSP00000469185 pep:known chromosome:GRCh38:19:56774594:56836078:-1 gene:ENSG00000269699 transcript:ENST00000595671 gene_biotype:protein_coding transcript_biotype:nonsense_mediated_decay	193	24	12.4352
>ENSP00000434316 pep:novel chromosome:GRCh38:1:179882794:179914002:1 gene:ENSG00000143337 transcript:ENST00000531630 gene_biotype:protein_coding transcript_biotype:protein_coding	193	24	12.4352
>ENSP00000317310 pep:known chromosome:GRCh38:12:120640552:120667311:1 gene:ENSG00000157782 transcript:ENST00000316803 gene_biotype:protein_coding transcript_biotype:protein_coding	370	46	12.4324
>ENSP00000346195 pep:known chromosome:GRCh38:16:1978917:1981549:-1 gene:ENSG00000196408 transcript:ENST00000354249 gene_biotype:protein_coding transcript_biotype:protein_coding	370	46	12.4324
>ENSP00000399896 pep:putative chromosome:GRCh38:3:197737179:197777001:1 gene:ENSG00000122068 transcript:ENST00000428738 gene_biotype:protein_coding transcript_biotype:protein_coding	177	22	12.4294
>ENSP00000405035 pep:known chromosome:GRCh38:CHR_HSCHR6_MHC_MANN_CTG1:30389800:30391498:1 gene:ENSG00000239865 transcript:ENST00000413228 gene_biotype:protein_coding transcript_biotype:protein_coding	177	22	12.4294
>ENSP00000394320 pep:known chromosome:GRCh38:6:30345159:30346857:1 gene:ENSG00000241370 transcript:ENST00000428040 gene_biotype:protein_coding transcript_biotype:protein_coding	177	22	12.4294
>ENSP00000412619 pep:known chromosome:GRCh38:CHR_HSCHR6_MHC_COX_CTG1:30334959:30336657:1 gene:ENSG00000241863 transcript:ENST00000411784 gene_biotype:protein_coding transcript_biotype:protein_coding	177	22	12.4294
>ENSP00000391247 pep:known chromosome:GRCh38:CHR_HSCHR6_MHC_QBL_CTG1:30334648:30336346:1 gene:ENSG00000242726 transcript:ENST00000422320 gene_biotype:protein_coding transcript_biotype:protein_coding	177	22	12.4294
>ENSP00000389565 pep:known chromosome:GRCh38:CHR_HSCHR6_MHC_APD_CTG1:30409062:30410760:1 gene:ENSG00000241779 transcript:ENST00000439624 gene_biotype:protein_coding transcript_biotype:protein_coding	177	22	12.4294
>ENSP00000388494 pep:known chromosome:GRCh38:CHR_HSCHR6_MHC_DBB_CTG1:30335412:30337110:1 gene:ENSG00000243009 transcript:ENST00000452262 gene_biotype:protein_coding transcript_biotype:protein_coding	177	22	12.4294
>ENSP00000415046 pep:known chromosome:GRCh38:CHR_HSCHR6_MHC_SSTO_CTG1:30335081:30336779:1 gene:ENSG00000239927 transcript:ENST00000430900 gene_biotype:protein_coding transcript_biotype:protein_coding	177	22	12.4294
>ENSP00000398259 pep:putative chromosome:GRCh38:X:153920708:153928419:-1 gene:ENSG00000089820 transcript:ENST00000442262 gene_biotype:protein_coding transcript_biotype:protein_coding	177	22	12.4294
>ENSP00000376159 pep:known chromosome:GRCh38:6:136261110:136279866:-1 gene:ENSG00000029363 transcript:ENST00000392348 gene_biotype:protein_coding transcript_biotype:protein_coding	869	108	12.4281
>ENSP00000229446 pep:known chromosome:GRCh38:6:136256863:136289851:-1 gene:ENSG00000029363 transcript:ENST00000353331 gene_biotype:protein_coding transcript_biotype:protein_coding	869	108	12.4281
>ENSP00000358644 pep:known chromosome:GRCh38:1:112720419:112727235:1 gene:ENSG00000184599 transcript:ENST00000369630 gene_biotype:protein_coding transcript_biotype:protein_coding	169	21	12.426
>ENSP00000434826 pep:known chromosome:GRCh38:6:136259691:136289795:-1 gene:ENSG00000029363 transcript:ENST00000527759 gene_biotype:protein_coding transcript_biotype:protein_coding	918	114	12.4183
>ENSP00000410018 pep:known chromosome:GRCh38:CHR_HSCHR6_MHC_MCF_CTG1:31233110:31236743:-1 gene:ENSG00000224180 transcript:ENST00000425351 gene_biotype:protein_coding transcript_biotype:protein_coding	153	19	12.4183
>ENSP00000397446 pep:known chromosome:GRCh38:CHR_HSCHR6_MHC_MANN_CTG1:31199496:31203129:-1 gene:ENSG00000223533 transcript:ENST00000453360 gene_biotype:protein_coding transcript_biotype:protein_coding	153	19	12.4183
>ENSP00000400469 pep:known chromosome:GRCh38:CHR_HSCHR6_MHC_QBL_CTG1:31146994:31150626:-1 gene:ENSG00000206457 transcript:ENST00000425500 gene_biotype:protein_coding transcript_biotype:protein_coding	153	19	12.4183
>ENSP00000398715 pep:known chromosome:GRCh38:6:31154572:31158217:-1 gene:ENSG00000204536 transcript:ENST00000455279 gene_biotype:protein_coding transcript_biotype:protein_coding	153	19	12.4183
>ENSP00000415967 pep:known chromosome:GRCh38:12:122931326:122959787:-1 gene:ENSG00000150967 transcript:ENST00000426173 gene_biotype:protein_coding transcript_biotype:nonsense_mediated_decay	145	18	12.4138
>ENSP00000435625 pep:known chromosome:GRCh38:11:62676613:62679081:-1 gene:ENSG00000162191 transcript:ENST00000534176 gene_biotype:protein_coding transcript_biotype:protein_coding	290	36	12.4138
>ENSP00000471360 pep:novel chromosome:GRCh38:19:17859932:17863315:1 gene:ENSG00000105640 transcript:ENST00000599898 gene_biotype:protein_coding transcript_biotype:protein_coding	137	17	12.4088
>ENSP00000215565 pep:known chromosome:GRCh38:19:14566078:14572062:-1 gene:ENSG00000099795 transcript:ENST00000215565 gene_biotype:protein_coding transcript_biotype:protein_coding	137	17	12.4088
>ENSP00000385572 pep:known chromosome:GRCh38:7:69599611:70290621:1 gene:ENSG00000158321 transcript:ENST00000403018 gene_biotype:protein_coding transcript_biotype:protein_coding	266	33	12.406
>ENSP00000439498 pep:putative chromosome:GRCh38:16:18319258:18324235:-1 gene:ENSG00000214940 transcript:ENST00000545050 gene_biotype:protein_coding transcript_biotype:protein_coding	129	16	12.4031
>ENSP00000483748 pep:known chromosome:GRCh38:17:38469580:38482143:1 gene:ENSG00000275832 transcript:ENST00000619156 gene_biotype:protein_coding transcript_biotype:nonsense_mediated_decay	129	16	12.4031
>ENSP00000431875 pep:known chromosome:GRCh38:8:144374046:144393242:1 gene:ENSG00000173137 transcript:ENST00000529654 gene_biotype:protein_coding transcript_biotype:nonsense_mediated_decay	129	16	12.4031
>ENSP00000436142 pep:known chromosome:GRCh38:6:136260902:136289784:-1 gene:ENSG00000029363 transcript:ENST00000530429 gene_biotype:protein_coding transcript_biotype:nonsense_mediated_decay	750	93	12.4
>ENSP00000468428 pep:known chromosome:GRCh38:18:37244614:37485576:-1 gene:ENSG00000101489 transcript:ENST00000590112 gene_biotype:protein_coding transcript_biotype:nonsense_mediated_decay	250	31	12.4
>ENSP00000435441 pep:novel chromosome:GRCh38:6:136258586:136289829:-1 gene:ENSG00000029363 transcript:ENST00000527536 gene_biotype:protein_coding transcript_biotype:protein_coding	871	108	12.3995
>ENSP00000348435 pep:known chromosome:GRCh38:16:1978917:1981467:-1 gene:ENSG00000196408 transcript:ENST00000356120 gene_biotype:protein_coding transcript_biotype:protein_coding	371	46	12.3989
>ENSP00000462129 pep:known chromosome:GRCh38:17:58210659:58219245:-1 gene:ENSG00000011143 transcript:ENST00000581761 gene_biotype:protein_coding transcript_biotype:nonsense_mediated_decay	121	15	12.3967
>ENSP00000434859 pep:putative chromosome:GRCh38:1:39081316:39102981:1 gene:ENSG00000127603 transcript:ENST00000484793 gene_biotype:protein_coding transcript_biotype:protein_coding	121	15	12.3967
>ENSP00000473615 pep:putative chromosome:GRCh38:1:39081417:39103726:1 gene:ENSG00000127603 transcript:ENST00000602421 gene_biotype:protein_coding transcript_biotype:protein_coding	121	15	12.3967
>ENSP00000419823 pep:known chromosome:GRCh38:6:10397915:10415206:-1 gene:ENSG00000137203 transcript:ENST00000488193 gene_biotype:protein_coding transcript_biotype:nonsense_mediated_decay	121	15	12.3967
>ENSP00000472978 pep:known chromosome:GRCh38:19:40710062:40715613:-1 gene:ENSG00000123815 transcript:ENST00000600707 gene_biotype:protein_coding transcript_biotype:protein_coding	121	15	12.3967
>ENSP00000364448 pep:known chromosome:GRCh38:13:114281584:114305817:1 gene:ENSG00000169062 transcript:ENST00000375299 gene_biotype:protein_coding transcript_biotype:protein_coding	476	59	12.395
>ENSP00000409773 pep:known chromosome:GRCh38:X:71291869:71297925:1 gene:ENSG00000147140 transcript:ENST00000418921 gene_biotype:protein_coding transcript_biotype:protein_coding	234	29	12.3932
>ENSP00000435210 pep:known chromosome:GRCh38:6:136256863:136289851:-1 gene:ENSG00000029363 transcript:ENST00000531224 gene_biotype:protein_coding transcript_biotype:protein_coding	920	114	12.3913
>ENSP00000418811 pep:known chromosome:GRCh38:X:111410060:111411807:-1 gene:ENSG00000077279 transcript:ENST00000468911 gene_biotype:protein_coding transcript_biotype:protein_coding	113	14	12.3894
>ENSP00000300961 pep:known chromosome:GRCh38:19:2252252:2256417:-1 gene:ENSG00000167476 transcript:ENST00000300961 gene_biotype:protein_coding transcript_biotype:protein_coding	331	41	12.3867
>ENSP00000409218 pep:putative chromosome:GRCh38:X:131072988:131084675:1 gene:ENSG00000147256 transcript:ENST00000423277 gene_biotype:protein_coding transcript_biotype:protein_coding	218	27	12.3853
>ENSP00000486746 pep:novel chromosome:GRCh38:CHR_HSCHR4_1_CTG9:68313324:68349753:-1 gene:ENSG00000275272 transcript:ENST00000627168 gene_biotype:protein_coding transcript_biotype:protein_coding	735	91	12.381
>ENSP00000463982 pep:novel chromosome:GRCh38:4:68313324:68349753:-1 gene:ENSG00000083896 transcript:ENST00000579690 gene_biotype:protein_coding transcript_biotype:protein_coding	735	13	12.381
>ENSP00000451043 pep:putative chromosome:GRCh38:14:94081365:94102708:1 gene:ENSG00000165948 transcript:ENST00000553664 gene_biotype:protein_coding transcript_biotype:protein_coding	105	13	12.381
>ENSP00000487514 pep:putative chromosome:GRCh38:CHR_HSCHR14_7_CTG1:94081365:94102708:1 gene:ENSG00000276880 transcript:ENST00000625811 gene_biotype:protein_coding transcript_biotype:protein_coding	105	13	12.381
>ENSP00000455067 pep:known chromosome:GRCh38:16:57794999:57803253:-1 gene:ENSG00000140859 transcript:ENST00000564891 gene_biotype:protein_coding transcript_biotype:protein_coding	105	91	12.381
>ENSP00000393840 pep:known chromosome:GRCh38:19:45178745:45181801:1 gene:ENSG00000189114 transcript:ENST00000433642 gene_biotype:protein_coding transcript_biotype:protein_coding	202	25	12.3762
>ENSP00000468281 pep:known chromosome:GRCh38:19:45179223:45179954:1 gene:ENSG00000189114 transcript:ENST00000587722 gene_biotype:protein_coding transcript_biotype:protein_coding	202	25	12.3762
>ENSP00000256640 pep:known chromosome:GRCh38:1:112466541:112521283:1 gene:ENSG00000134245 transcript:ENST00000256640 gene_biotype:protein_coding transcript_biotype:protein_coding	299	37	12.3746
>ENSP00000364594 pep:novel chromosome:GRCh38:11:116748170:116772987:-1 gene:ENSG00000137656 transcript:ENST00000375445 gene_biotype:protein_coding transcript_biotype:protein_coding	485	12	12.3711
>ENSP00000204549 pep:known chromosome:GRCh38:15:65117379:65133836:-1 gene:ENSG00000090470 transcript:ENST00000204549 gene_biotype:protein_coding transcript_biotype:protein_coding	485	60	12.3711
>ENSP00000436216 pep:known chromosome:GRCh38:6:136258593:136289795:-1 gene:ENSG00000029363 transcript:ENST00000527613 gene_biotype:protein_coding transcript_biotype:nonsense_mediated_decay	752	93	12.367
>ENSP00000433505 pep:known chromosome:GRCh38:6:136260895:136289841:-1 gene:ENSG00000029363 transcript:ENST00000532384 gene_biotype:protein_coding transcript_biotype:nonsense_mediated_decay	752	93	12.367
>ENSP00000487249 pep:known chromosome:GRCh38:6:136269264:136289851:-1 gene:ENSG00000029363 transcript:ENST00000628517 gene_biotype:protein_coding transcript_biotype:protein_coding	752	93	12.367
>ENSP00000361668 pep:known chromosome:GRCh38:1:41478775:41484671:-1 gene:ENSG00000127129 transcript:ENST00000372587 gene_biotype:protein_coding transcript_biotype:protein_coding	178	11	12.3596
>ENSP00000481397 pep:known chromosome:GRCh38:7:5480582:5500996:-1 gene:ENSG00000155034 transcript:ENST00000620087 gene_biotype:protein_coding transcript_biotype:protein_coding	259	32	12.3552
>ENSP00000383709 pep:putative chromosome:GRCh38:1:2185175:2194751:-1 gene:ENSG00000162585 transcript:ENST00000400918 gene_biotype:protein_coding transcript_biotype:protein_coding	170	21	12.3529
>ENSP00000430639 pep:putative chromosome:GRCh38:17:80425504:80430343:1 gene:ENSG00000173818 transcript:ENST00000519331 gene_biotype:protein_coding transcript_biotype:protein_coding	170	21	12.3529
>ENSP00000413141 pep:putative chromosome:GRCh38:16:21405173:21425322:-1 gene:ENSG00000169246 transcript:ENST00000419180 gene_biotype:protein_coding transcript_biotype:protein_coding	251	31	12.3506
>ENSP00000484503 pep:putative chromosome:GRCh38:16:2757476:2760845:1 gene:ENSG00000167978 transcript:ENST00000570971 gene_biotype:protein_coding transcript_biotype:protein_coding	251	31	12.3506
>ENSP00000369476 pep:putative chromosome:GRCh38:13:32401816:32428133:-1 gene:ENSG00000139597 transcript:ENST00000380133 gene_biotype:protein_coding transcript_biotype:protein_coding	243	10	12.3457
>ENSP00000369473 pep:known chromosome:GRCh38:13:32400724:32428178:-1 gene:ENSG00000139597 transcript:ENST00000380130 gene_biotype:protein_coding transcript_biotype:protein_coding	243	10	12.3457
>ENSP00000388287 pep:known chromosome:GRCh38:7:150371164:150374039:1 gene:ENSG00000214022 transcript:ENST00000425389 gene_biotype:protein_coding transcript_biotype:protein_coding	567	30	12.3457
>ENSP00000380451 pep:known chromosome:GRCh38:7:150368790:150374044:1 gene:ENSG00000214022 transcript:ENST00000397281 gene_biotype:protein_coding transcript_biotype:protein_coding	567	30	12.3457
>ENSP00000407714 pep:known chromosome:GRCh38:7:150368790:150374044:1 gene:ENSG00000214022 transcript:ENST00000444957 gene_biotype:protein_coding transcript_biotype:protein_coding	567	10	12.3457
>ENSP00000365010 pep:putative chromosome:GRCh38:9:88990921:88992064:1 gene:ENSG00000186354 transcript:ENST00000375850 gene_biotype:protein_coding transcript_biotype:protein_coding	235	29	12.3404
>ENSP00000316609 pep:known chromosome:GRCh38:9:128276146:128288988:1 gene:ENSG00000175854 transcript:ENST00000320188 gene_biotype:protein_coding transcript_biotype:protein_coding	235	29	12.3404
>ENSP00000417291 pep:known chromosome:GRCh38:7:150368800:150372945:1 gene:ENSG00000214022 transcript:ENST00000489432 gene_biotype:protein_coding transcript_biotype:protein_coding	624	77	12.3397
>ENSP00000364400 pep:known chromosome:GRCh38:9:96450201:96491336:1 gene:ENSG00000130956 transcript:ENST00000375251 gene_biotype:protein_coding transcript_biotype:protein_coding	308	19	12.3377
>ENSP00000445990 pep:novel chromosome:GRCh38:11:73647655:73660756:1 gene:ENSG00000021300 transcript:ENST00000539157 gene_biotype:protein_coding transcript_biotype:protein_coding	154	19	12.3377
>ENSP00000415609 pep:known chromosome:GRCh38:3:51817604:51830856:1 gene:ENSG00000229972 transcript:ENST00000456080 gene_biotype:protein_coding transcript_biotype:protein_coding	154	19	12.3377
>ENSP00000409373 pep:known chromosome:GRCh38:3:51826883:51830827:1 gene:ENSG00000229972 transcript:ENST00000437810 gene_biotype:protein_coding transcript_biotype:protein_coding	154	19	12.3377
>ENSP00000401767 pep:known chromosome:GRCh38:3:51826883:51830831:1 gene:ENSG00000229972 transcript:ENST00000446775 gene_biotype:protein_coding transcript_biotype:protein_coding	154	19	12.3377
>ENSP00000402012 pep:known chromosome:GRCh38:3:51829436:51830801:1 gene:ENSG00000229972 transcript:ENST00000440739 gene_biotype:protein_coding transcript_biotype:protein_coding	154	38	12.3377
>ENSP00000466191 pep:known chromosome:GRCh38:19:34359734:34368621:1 gene:ENSG00000105220 transcript:ENST00000592277 gene_biotype:protein_coding transcript_biotype:protein_coding	146	18	12.3288
>ENSP00000458350 pep:novel chromosome:GRCh38:17:81666755:81672685:1 gene:ENSG00000185298 transcript:ENST00000574107 gene_biotype:protein_coding transcript_biotype:protein_coding	292	9	12.3288
>ENSP00000345295 pep:known chromosome:GRCh38:10:80537902:80646560:1 gene:ENSG00000178217 transcript:ENST00000339284 gene_biotype:protein_coding transcript_biotype:protein_coding	357	44	12.3249
>ENSP00000475360 pep:novel chromosome:GRCh38:19:650292:663161:-1 gene:ENSG00000070423 transcript:ENST00000606702 gene_biotype:protein_coding transcript_biotype:protein_coding	138	17	12.3188
>ENSP00000443900 pep:known chromosome:GRCh38:6:5186600:5260737:-1 gene:ENSG00000214113 transcript:ENST00000500576 gene_biotype:protein_coding transcript_biotype:protein_coding	130	8	12.3077
>ENSP00000387116 pep:known chromosome:GRCh38:2:85694426:85698757:1 gene:ENSG00000115523 transcript:ENST00000409696 gene_biotype:protein_coding transcript_biotype:protein_coding	130	8	12.3077
>ENSP00000424558 pep:known chromosome:GRCh38:17:50478860:50484897:1 gene:ENSG00000136444 transcript:ENST00000515221 gene_biotype:protein_coding transcript_biotype:nonsense_mediated_decay	195	24	12.3077
>ENSP00000483539 pep:known chromosome:GRCh38:17:35778505:35795707:-1 gene:ENSG00000271447 transcript:ENST00000612672 gene_biotype:protein_coding transcript_biotype:protein_coding	130	8	12.3077
>ENSP00000215781 pep:known chromosome:GRCh38:22:30262829:30266840:-1 gene:ENSG00000099985 transcript:ENST00000215781 gene_biotype:protein_coding transcript_biotype:protein_coding	252	31	12.3016
>ENSP00000314242 pep:known chromosome:GRCh38:10:80540819:80645962:1 gene:ENSG00000178217 transcript:ENST00000313455 gene_biotype:protein_coding transcript_biotype:protein_coding	309	38	12.2977
>ENSP00000418777 pep:known chromosome:GRCh38:9:135702213:135793103:1 gene:ENSG00000107147 transcript:ENST00000460750 gene_biotype:protein_coding transcript_biotype:nonsense_mediated_decay	122	15	12.2951
>ENSP00000430679 pep:known chromosome:GRCh38:8:143325425:143334844:-1 gene:ENSG00000184428 transcript:ENST00000523417 gene_biotype:protein_coding transcript_biotype:nonsense_mediated_decay	122	15	12.2951
>ENSP00000417666 pep:putative chromosome:GRCh38:3:33573170:33584798:-1 gene:ENSG00000163539 transcript:ENST00000475576 gene_biotype:protein_coding transcript_biotype:protein_coding	179	22	12.2905
>ENSP00000411579 pep:known chromosome:GRCh38:1:924880:939291:1 gene:ENSG00000187634 transcript:ENST00000420190 gene_biotype:protein_coding transcript_biotype:protein_coding	179	22	12.2905
>ENSP00000431923 pep:known chromosome:GRCh38:9:95005008:95086841:1 gene:ENSG00000148120 transcript:ENST00000478473 gene_biotype:protein_coding transcript_biotype:nonsense_mediated_decay	179	22	12.2905
>ENSP00000360464 pep:known chromosome:GRCh38:X:119920672:119943772:-1 gene:ENSG00000101882 transcript:ENST00000371410 gene_biotype:protein_coding transcript_biotype:protein_coding	415	51	12.2892
>ENSP00000457442 pep:putative chromosome:GRCh38:15:66499575:66504846:-1 gene:ENSG00000174444 transcript:ENST00000569696 gene_biotype:protein_coding transcript_biotype:protein_coding	171	7	12.2807
>ENSP00000436847 pep:putative chromosome:GRCh38:11:404087:404681:1 gene:ENSG00000184363 transcript:ENST00000525642 gene_biotype:protein_coding transcript_biotype:protein_coding	114	14	12.2807
>ENSP00000432614 pep:known chromosome:GRCh38:11:78017046:78079865:-1 gene:ENSG00000259112 transcript:ENST00000530054 gene_biotype:protein_coding transcript_biotype:protein_coding	114	14	12.2807
>ENSP00000456946 pep:known chromosome:GRCh38:16:1775812:1776962:1 gene:ENSG00000197774 transcript:ENST00000564182 gene_biotype:protein_coding transcript_biotype:nonsense_mediated_decay	114	7	12.2807
>ENSP00000260210 pep:known chromosome:GRCh38:11:116748170:116772988:-1 gene:ENSG00000137656 transcript:ENST00000260210 gene_biotype:protein_coding transcript_biotype:protein_coding	619	76	12.2779
>ENSP00000370925 pep:putative chromosome:GRCh38:11:1947341:1962838:1 gene:ENSG00000214026 transcript:ENST00000381514 gene_biotype:protein_coding transcript_biotype:protein_coding	163	20	12.2699
>ENSP00000483272 pep:known chromosome:GRCh38:19:49665142:49673915:1 gene:ENSG00000126453 transcript:ENST00000619007 gene_biotype:protein_coding transcript_biotype:protein_coding	269	33	12.2677
>ENSP00000405982 pep:putative chromosome:GRCh38:7:2596899:2607325:1 gene:ENSG00000106012 transcript:ENST00000423196 gene_biotype:protein_coding transcript_biotype:protein_coding	269	33	12.2677
>ENSP00000456800 pep:known chromosome:GRCh38:16:1979040:1981183:-1 gene:ENSG00000196408 transcript:ENST00000566005 gene_biotype:protein_coding transcript_biotype:protein_coding	375	46	12.2667
>ENSP00000449561 pep:known chromosome:GRCh38:12:47857648:47882935:-1 gene:ENSG00000111424 transcript:ENST00000550314 gene_biotype:protein_coding transcript_biotype:protein_coding	106	26	12.2642
>ENSP00000434885 pep:known chromosome:GRCh38:11:65333877:65345706:1 gene:ENSG00000133884 transcript:ENST00000532102 gene_biotype:protein_coding transcript_biotype:nonsense_mediated_decay	106	13	12.2642
>ENSP00000457185 pep:known chromosome:GRCh38:16:57172279:57185817:-1 gene:ENSG00000172775 transcript:ENST00000568671 gene_biotype:protein_coding transcript_biotype:protein_coding	106	13	12.2642
>ENSP00000386504 pep:novel chromosome:GRCh38:17:16442014:16492153:-1 gene:ENSG00000181350 transcript:ENST00000409083 gene_biotype:protein_coding transcript_biotype:protein_coding	212	13	12.2642
>ENSP00000400790 pep:known chromosome:GRCh38:6:136343819:136525983:-1 gene:ENSG00000135525 transcript:ENST00000438100 gene_biotype:protein_coding transcript_biotype:protein_coding	734	90	12.2616
>ENSP00000413500 pep:putative chromosome:GRCh38:7:101239661:101252133:-1 gene:ENSG00000214253 transcript:ENST00000435848 gene_biotype:protein_coding transcript_biotype:protein_coding	155	19	12.2581
>ENSP00000468038 pep:novel chromosome:GRCh38:18:50285129:50287680:-1 gene:ENSG00000154832 transcript:ENST00000589548 gene_biotype:protein_coding transcript_biotype:protein_coding	253	31	12.253
>ENSP00000344112 pep:known chromosome:GRCh38:15:74608372:74630201:1 gene:ENSG00000179335 transcript:ENST00000345005 gene_biotype:protein_coding transcript_biotype:protein_coding	490	18	12.2449
>ENSP00000387989 pep:putative chromosome:GRCh38:3:33068919:33097202:-1 gene:ENSG00000170266 transcript:ENST00000436768 gene_biotype:protein_coding transcript_biotype:protein_coding	147	12	12.2449
>ENSP00000471748 pep:putative chromosome:GRCh38:19:17860763:17863304:1 gene:ENSG00000105640 transcript:ENST00000599870 gene_biotype:protein_coding transcript_biotype:protein_coding	147	6	12.2449
>ENSP00000390876 pep:putative chromosome:GRCh38:20:44054351:44069616:1 gene:ENSG00000124191 transcript:ENST00000413823 gene_biotype:protein_coding transcript_biotype:protein_coding	196	18	12.2449
>ENSP00000359660 pep:known chromosome:GRCh38:10:97677424:97687323:-1 gene:ENSG00000119986 transcript:ENST00000370626 gene_biotype:protein_coding transcript_biotype:protein_coding	147	60	12.2449
>ENSP00000301242 pep:known chromosome:GRCh38:19:38251237:38256591:-1 gene:ENSG00000167641 transcript:ENST00000301242 gene_biotype:protein_coding transcript_biotype:protein_coding	147	24	12.2449
>ENSP00000375783 pep:known chromosome:GRCh38:19:46647612:46661138:-1 gene:ENSG00000197380 transcript:ENST00000391916 gene_biotype:protein_coding transcript_biotype:protein_coding	629	77	12.2417
>ENSP00000481494 pep:known chromosome:GRCh38:CHR_HSCHR15_4_CTG8:31478704:31523996:1 gene:ENSG00000275746 transcript:ENST00000616962 gene_biotype:protein_coding transcript_biotype:protein_coding	286	35	12.2378
>ENSP00000484274 pep:known chromosome:GRCh38:15:31327167:31372443:1 gene:ENSG00000169926 transcript:ENST00000618680 gene_biotype:protein_coding transcript_biotype:protein_coding	286	35	12.2378
>ENSP00000404715 pep:known chromosome:GRCh38:CHR_HSCHR6_MHC_MCF_CTG1:31229620:31236638:-1 gene:ENSG00000224180 transcript:ENST00000438739 gene_biotype:protein_coding transcript_biotype:protein_coding	188	23	12.234
>ENSP00000412354 pep:known chromosome:GRCh38:CHR_HSCHR6_MHC_MANN_CTG1:31196006:31203024:-1 gene:ENSG00000223533 transcript:ENST00000447874 gene_biotype:protein_coding transcript_biotype:protein_coding	188	23	12.234
>ENSP00000380450 pep:known chromosome:GRCh38:16:1979040:1981183:-1 gene:ENSG00000196408 transcript:ENST00000397280 gene_biotype:protein_coding transcript_biotype:protein_coding	376	46	12.234
>ENSP00000403044 pep:known chromosome:GRCh38:1:159872366:159898269:-1 gene:ENSG00000213085 transcript:ENST00000426543 gene_biotype:protein_coding transcript_biotype:protein_coding	466	57	12.2318
>ENSP00000315654 pep:known chromosome:GRCh38:18:79863668:79899816:1 gene:ENSG00000178342 transcript:ENST00000316249 gene_biotype:protein_coding transcript_biotype:protein_coding	466	57	12.2318
>ENSP00000458661 pep:putative chromosome:GRCh38:16:2930797:2940163:1 gene:ENSG00000059122 transcript:ENST00000573564 gene_biotype:protein_coding transcript_biotype:protein_coding	466	57	12.2318
>ENSP00000319336 pep:known chromosome:GRCh38:13:42781615:42791549:1 gene:ENSG00000179813 transcript:ENST00000313851 gene_biotype:protein_coding transcript_biotype:protein_coding	139	17	12.2302
>ENSP00000445786 pep:known chromosome:GRCh38:13:42781550:42791547:1 gene:ENSG00000179813 transcript:ENST00000537894 gene_biotype:protein_coding transcript_biotype:protein_coding	139	17	12.2302
>ENSP00000471596 pep:known chromosome:GRCh38:19:7928123:7943667:-1 gene:ENSG00000104980 transcript:ENST00000595876 gene_biotype:protein_coding transcript_biotype:nonsense_mediated_decay	139	17	12.2302
>ENSP00000439374 pep:novel chromosome:GRCh38:16:579091:583223:1 gene:ENSG00000007541 transcript:ENST00000540241 gene_biotype:protein_coding transcript_biotype:protein_coding	139	17	12.2302
>ENSP00000435214 pep:known chromosome:GRCh38:20:62183044:62202767:1 gene:ENSG00000101181 transcript:ENST00000467101 gene_biotype:protein_coding transcript_biotype:nonsense_mediated_decay	139	17	12.2302
>ENSP00000476483 pep:known chromosome:GRCh38:20:17627360:17658932:-1 gene:ENSG00000125844 transcript:ENST00000495501 gene_biotype:protein_coding transcript_biotype:nonsense_mediated_decay	229	28	12.2271
>ENSP00000252482 pep:known chromosome:GRCh38:19:45212621:45231880:-1 gene:ENSG00000130201 transcript:ENST00000252482 gene_biotype:protein_coding transcript_biotype:protein_coding	409	50	12.2249
>ENSP00000400713 pep:known chromosome:GRCh38:19:45212621:45234211:-1 gene:ENSG00000130201 transcript:ENST00000413988 gene_biotype:protein_coding transcript_biotype:protein_coding	409	50	12.2249
>ENSP00000402238 pep:novel chromosome:GRCh38:1:201363356:201377633:-1 gene:ENSG00000118194 transcript:ENST00000455702 gene_biotype:protein_coding transcript_biotype:protein_coding	180	11	12.2222
>ENSP00000449588 pep:novel chromosome:GRCh38:12:49323256:49327331:1 gene:ENSG00000135451 transcript:ENST00000550346 gene_biotype:protein_coding transcript_biotype:protein_coding	180	22	12.2222
>ENSP00000268485 pep:known chromosome:GRCh38:16:71626186:71636465:1 gene:ENSG00000140832 transcript:ENST00000268485 gene_biotype:protein_coding transcript_biotype:protein_coding	401	49	12.2195
>ENSP00000482356 pep:known chromosome:GRCh38:6:136342281:136550819:-1 gene:ENSG00000135525 transcript:ENST00000618822 gene_biotype:protein_coding transcript_biotype:protein_coding	712	87	12.2191
>ENSP00000433547 pep:known chromosome:GRCh38:6:4021267:4064982:1 gene:ENSG00000112739 transcript:ENST00000480058 gene_biotype:protein_coding transcript_biotype:nonsense_mediated_decay	1007	123	12.2145
>ENSP00000337194 pep:known chromosome:GRCh38:6:4021326:4061907:1 gene:ENSG00000112739 transcript:ENST00000337659 gene_biotype:protein_coding transcript_biotype:protein_coding	1007	123	12.2145
>ENSP00000456744 pep:known chromosome:GRCh38:15:74902710:74906807:-1 gene:ENSG00000178761 transcript:ENST00000564019 gene_biotype:protein_coding transcript_biotype:nonsense_mediated_decay	131	16	12.2137
>ENSP00000468788 pep:known chromosome:GRCh38:19:1259384:1273172:1 gene:ENSG00000099622 transcript:ENST00000588030 gene_biotype:protein_coding transcript_biotype:protein_coding	172	21	12.2093
>ENSP00000465779 pep:known chromosome:GRCh38:19:1266653:1273172:1 gene:ENSG00000099622 transcript:ENST00000586472 gene_biotype:protein_coding transcript_biotype:protein_coding	172	21	12.2093
>ENSP00000466207 pep:known chromosome:GRCh38:19:1267088:1273172:1 gene:ENSG00000099622 transcript:ENST00000588090 gene_biotype:protein_coding transcript_biotype:protein_coding	172	21	12.2093
>ENSP00000466110 pep:known chromosome:GRCh38:19:1269266:1272582:1 gene:ENSG00000099622 transcript:ENST00000585630 gene_biotype:protein_coding transcript_biotype:protein_coding	172	21	12.2093
>ENSP00000322887 pep:known chromosome:GRCh38:19:1269337:1273172:1 gene:ENSG00000099622 transcript:ENST00000320936 gene_biotype:protein_coding transcript_biotype:protein_coding	172	21	12.2093
>ENSP00000438582 pep:known chromosome:GRCh38:12:130342231:130346571:1 gene:ENSG00000125207 transcript:ENST00000542723 gene_biotype:protein_coding transcript_biotype:protein_coding	172	21	12.2093
>ENSP00000417878 pep:putative chromosome:GRCh38:7:128350354:128359635:-1 gene:ENSG00000224940 transcript:ENST00000480290 gene_biotype:protein_coding transcript_biotype:protein_coding	418	51	12.201
>ENSP00000461175 pep:known chromosome:GRCh38:17:1482506:1492040:-1 gene:ENSG00000197879 transcript:ENST00000574790 gene_biotype:protein_coding transcript_biotype:protein_coding	164	10	12.1951
>ENSP00000474844 pep:known chromosome:GRCh38:1:48298644:48400911:-1 gene:ENSG00000132122 transcript:ENST00000603831 gene_biotype:protein_coding transcript_biotype:nonsense_mediated_decay	164	25	12.1951
>ENSP00000482335 pep:known chromosome:GRCh38:6:136342281:136526213:-1 gene:ENSG00000135525 transcript:ENST00000617204 gene_biotype:protein_coding transcript_biotype:protein_coding	779	10	12.1951
>ENSP00000259469 pep:known chromosome:GRCh38:9:124857884:124861961:-1 gene:ENSG00000136942 transcript:ENST00000348462 gene_biotype:protein_coding transcript_biotype:protein_coding	123	10	12.1951
>ENSP00000469426 pep:putative chromosome:GRCh38:19:48630685:48634636:-1 gene:ENSG00000105516 transcript:ENST00000599385 gene_biotype:protein_coding transcript_biotype:protein_coding	123	5	12.1951
>ENSP00000471220 pep:putative chromosome:GRCh38:19:48630731:48634526:-1 gene:ENSG00000105516 transcript:ENST00000593500 gene_biotype:protein_coding transcript_biotype:protein_coding	123	5	12.1951
>ENSP00000310723 pep:known chromosome:GRCh38:12:48829764:48852163:-1 gene:ENSG00000174243 transcript:ENST00000308025 gene_biotype:protein_coding transcript_biotype:protein_coding	820	20	12.1951
>ENSP00000397141 pep:known chromosome:GRCh38:22:36253133:36261699:1 gene:ENSG00000100342 transcript:ENST00000439680 gene_biotype:protein_coding transcript_biotype:nonsense_mediated_decay	123	20	12.1951
>ENSP00000447276 pep:putative chromosome:GRCh38:12:113153230:113157635:1 gene:ENSG00000186710 transcript:ENST00000550918 gene_biotype:protein_coding transcript_biotype:protein_coding	123	20	12.1951
>ENSP00000244741 pep:known chromosome:GRCh38:6:36678658:36687339:1 gene:ENSG00000124762 transcript:ENST00000244741 gene_biotype:protein_coding transcript_biotype:protein_coding	164	10	12.1951
>ENSP00000362815 pep:known chromosome:GRCh38:6:36678721:36685924:1 gene:ENSG00000124762 transcript:ENST00000373711 gene_biotype:protein_coding transcript_biotype:protein_coding	164	100	12.1951
>ENSP00000384849 pep:known chromosome:GRCh38:6:36678710:36687337:1 gene:ENSG00000124762 transcript:ENST00000405375 gene_biotype:protein_coding transcript_biotype:protein_coding	164	10	12.1951
>ENSP00000482768 pep:known chromosome:GRCh38:6:36676460:36687337:1 gene:ENSG00000124762 transcript:ENST00000615513 gene_biotype:protein_coding transcript_biotype:protein_coding	164	10	12.1951
>ENSP00000409259 pep:known chromosome:GRCh38:6:36676490:36687337:1 gene:ENSG00000124762 transcript:ENST00000448526 gene_biotype:protein_coding transcript_biotype:protein_coding	164	95	12.1951
>ENSP00000086933 pep:known chromosome:GRCh38:22:19148576:19150283:-1 gene:ENSG00000063515 transcript:ENST00000086933 gene_biotype:protein_coding transcript_biotype:protein_coding	205	15	12.1951
>ENSP00000355779 pep:known chromosome:GRCh38:1:226062714:226067269:1 gene:ENSG00000163041 transcript:ENST00000366814 gene_biotype:protein_coding transcript_biotype:protein_coding	123	10	12.1951
>ENSP00000414712 pep:known chromosome:GRCh38:6:136343543:136526472:-1 gene:ENSG00000135525 transcript:ENST00000454590 gene_biotype:protein_coding transcript_biotype:protein_coding	771	94	12.192
>ENSP00000424058 pep:novel chromosome:GRCh38:7:102650325:102661159:1 gene:ENSG00000173678 transcript:ENST00000507450 gene_biotype:protein_coding transcript_biotype:protein_coding	402	49	12.1891
>ENSP00000440393 pep:known chromosome:GRCh38:7:102652349:102660265:1 gene:ENSG00000173678 transcript:ENST00000436228 gene_biotype:protein_coding transcript_biotype:protein_coding	402	49	12.1891
>ENSP00000421686 pep:known chromosome:GRCh38:7:102551232:102562069:1 gene:ENSG00000205238 transcript:ENST00000507918 gene_biotype:protein_coding transcript_biotype:protein_coding	402	49	12.1891
>ENSP00000395689 pep:known chromosome:GRCh38:7:102553256:102561175:1 gene:ENSG00000205238 transcript:ENST00000432940 gene_biotype:protein_coding transcript_biotype:protein_coding	402	49	12.1891
>ENSP00000485230 pep:known chromosome:GRCh38:7:102347206:102356444:-1 gene:ENSG00000260097 transcript:ENST00000563237 gene_biotype:protein_coding transcript_biotype:protein_coding	402	49	12.1891
>ENSP00000359386 pep:known chromosome:GRCh38:X:151396566:151405157:1 gene:ENSG00000160131 transcript:ENST00000370361 gene_biotype:protein_coding transcript_biotype:protein_coding	156	19	12.1795
>ENSP00000434110 pep:putative chromosome:GRCh38:11:394145:397438:1 gene:ENSG00000184363 transcript:ENST00000528036 gene_biotype:protein_coding transcript_biotype:protein_coding	156	19	12.1795
>ENSP00000412976 pep:known chromosome:GRCh38:2:101002691:101006071:1 gene:ENSG00000071082 transcript:ENST00000456292 gene_biotype:protein_coding transcript_biotype:protein_coding	115	14	12.1739
>ENSP00000346283 pep:known chromosome:GRCh38:9:35906192:35907141:1 gene:ENSG00000196196 transcript:ENST00000354323 gene_biotype:protein_coding transcript_biotype:protein_coding	115	14	12.1739
>ENSP00000446205 pep:known chromosome:GRCh38:17:8120590:8124084:-1 gene:ENSG00000179111 transcript:ENST00000541682 gene_biotype:protein_coding transcript_biotype:protein_coding	230	14	12.1739
>ENSP00000459051 pep:putative chromosome:GRCh38:16:2783953:2786841:-1 gene:ENSG00000103355 transcript:ENST00000576886 gene_biotype:protein_coding transcript_biotype:protein_coding	115	28	12.1739
>ENSP00000471192 pep:known chromosome:GRCh38:19:40702600:40715967:-1 gene:ENSG00000123815 transcript:ENST00000599643 gene_biotype:protein_coding transcript_biotype:nonsense_mediated_decay	115	14	12.1739
>ENSP00000458185 pep:putative chromosome:GRCh38:17:80415315:80430324:1 gene:ENSG00000173818 transcript:ENST00000522751 gene_biotype:protein_coding transcript_biotype:protein_coding	115	14	12.1739
>ENSP00000435135 pep:putative chromosome:GRCh38:11:406843:414957:-1 gene:ENSG00000185187 transcript:ENST00000528209 gene_biotype:protein_coding transcript_biotype:protein_coding	189	23	12.1693
>ENSP00000487172 pep:known chromosome:GRCh38:CHR_HSCHR17_1_CTG5:45429347:45434353:-1 gene:ENSG00000276836 transcript:ENST00000628164 gene_biotype:protein_coding transcript_biotype:protein_coding	263	32	12.1673
>ENSP00000482605 pep:known chromosome:GRCh38:CHR_HSCHR17_1_CTG5:45429348:45432911:-1 gene:ENSG00000276836 transcript:ENST00000615350 gene_biotype:protein_coding transcript_biotype:protein_coding	263	32	12.1673
>ENSP00000379087 pep:known chromosome:GRCh38:22:50481556:50486440:1 gene:ENSG00000128165 transcript:ENST00000395738 gene_biotype:protein_coding transcript_biotype:protein_coding	148	9	12.1622
>ENSP00000379086 pep:known chromosome:GRCh38:22:50481724:50482940:1 gene:ENSG00000128165 transcript:ENST00000395737 gene_biotype:protein_coding transcript_biotype:protein_coding	148	18	12.1622
>ENSP00000434699 pep:known chromosome:GRCh38:11:47180457:47186409:-1 gene:ENSG00000165912 transcript:ENST00000531226 gene_biotype:protein_coding transcript_biotype:protein_coding	148	9	12.1622
>ENSP00000472176 pep:putative chromosome:GRCh38:19:7528960:7533990:1 gene:ENSG00000090674 transcript:ENST00000599334 gene_biotype:protein_coding transcript_biotype:protein_coding	181	22	12.1547
>ENSP00000336812 pep:putative chromosome:GRCh38:22:48489592:48850912:1 gene:ENSG00000219438 transcript:ENST00000336769 gene_biotype:protein_coding transcript_biotype:protein_coding	181	22	12.1547
>ENSP00000460041 pep:known chromosome:GRCh38:17:6070424:6088104:1 gene:ENSG00000179314 transcript:ENST00000576083 gene_biotype:protein_coding transcript_biotype:protein_coding	181	22	12.1547
>ENSP00000346581 pep:known chromosome:GRCh38:6:136342737:136550819:-1 gene:ENSG00000135525 transcript:ENST00000354570 gene_biotype:protein_coding transcript_biotype:protein_coding	749	13	12.1495
>ENSP00000477042 pep:putative chromosome:GRCh38:6:125297487:125302078:-1 gene:ENSG00000111906 transcript:ENST00000608284 gene_biotype:protein_coding transcript_biotype:protein_coding	107	91	12.1495
>ENSP00000450900 pep:known chromosome:GRCh38:14:21092974:21093828:-1 gene:ENSG00000165804 transcript:ENST00000553296 gene_biotype:protein_coding transcript_biotype:protein_coding	107	13	12.1495
>ENSP00000474830 pep:putative chromosome:GRCh38:10:128047406:128056171:1 gene:ENSG00000132334 transcript:ENST00000467366 gene_biotype:protein_coding transcript_biotype:protein_coding	107	13	12.1495
>ENSP00000430047 pep:putative chromosome:GRCh38:5:179023804:179032321:1 gene:ENSG00000234284 transcript:ENST00000519896 gene_biotype:protein_coding transcript_biotype:protein_coding	107	26	12.1495
>ENSP00000296096 pep:known chromosome:GRCh38:2:27149004:27156974:1 gene:ENSG00000163792 transcript:ENST00000296096 gene_biotype:protein_coding transcript_biotype:protein_coding	214	13	12.1495
>ENSP00000424622 pep:putative chromosome:GRCh38:5:140647842:140653141:1 gene:ENSG00000113141 transcript:ENST00000507593 gene_biotype:protein_coding transcript_biotype:protein_coding	140	17	12.1429
>ENSP00000445737 pep:known chromosome:GRCh38:6:136343782:136466875:-1 gene:ENSG00000135525 transcript:ENST00000544465 gene_biotype:protein_coding transcript_biotype:protein_coding	734	89	12.1253
>ENSP00000421592 pep:known chromosome:GRCh38:17:81887844:81891586:-1 gene:ENSG00000183684 transcript:ENST00000505490 gene_biotype:protein_coding transcript_biotype:protein_coding	264	8	12.1212
>ENSP00000428581 pep:novel chromosome:GRCh38:8:54135277:54142827:1 gene:ENSG00000137547 transcript:ENST00000519831 gene_biotype:protein_coding transcript_biotype:protein_coding	198	8	12.1212
>ENSP00000255613 pep:known chromosome:GRCh38:19:55339853:55348120:1 gene:ENSG00000133247 transcript:ENST00000255613 gene_biotype:protein_coding transcript_biotype:protein_coding	462	8	12.1212
>ENSP00000473638 pep:known chromosome:GRCh38:1:110339323:110342690:1 gene:ENSG00000162775 transcript:ENST00000602849 gene_biotype:protein_coding transcript_biotype:protein_coding	957	116	12.1212
>ENSP00000457021 pep:known chromosome:GRCh38:16:2520393:2529060:1 gene:ENSG00000162066 transcript:ENST00000563633 gene_biotype:protein_coding transcript_biotype:nonsense_mediated_decay	165	4	12.1212
>ENSP00000303991 pep:known chromosome:GRCh38:11:62676498:62679090:-1 gene:ENSG00000162191 transcript:ENST00000301935 gene_biotype:protein_coding transcript_biotype:protein_coding	297	8	12.1212
>ENSP00000364561 pep:known chromosome:GRCh38:9:93446494:93453592:-1 gene:ENSG00000188938 transcript:ENST00000375412 gene_biotype:protein_coding transcript_biotype:protein_coding	256	31	12.1094
>ENSP00000465624 pep:putative chromosome:GRCh38:17:44911268:44913696:-1 gene:ENSG00000131095 transcript:ENST00000587997 gene_biotype:protein_coding transcript_biotype:protein_coding	190	23	12.1053
>ENSP00000456780 pep:putative chromosome:GRCh38:16:57771580:57803422:-1 gene:ENSG00000140859 transcript:ENST00000566648 gene_biotype:protein_coding transcript_biotype:protein_coding	190	23	12.1053
>ENSP00000472805 pep:novel chromosome:GRCh38:19:39839074:39846329:-1 gene:ENSG00000105202 transcript:ENST00000599134 gene_biotype:protein_coding transcript_biotype:protein_coding	157	19	12.1019
>ENSP00000485834 pep:novel chromosome:GRCh38:CHR_HG2021_PATCH:39839074:39846329:-1 gene:ENSG00000280548 transcript:ENST00000629982 gene_biotype:protein_coding transcript_biotype:protein_coding	157	19	12.1019
>ENSP00000391035 pep:putative chromosome:GRCh38:19:50649788:50659095:1 gene:ENSG00000235034 transcript:ENST00000458538 gene_biotype:protein_coding transcript_biotype:protein_coding	157	19	12.1019
>ENSP00000265753 pep:known chromosome:GRCh38:7:74174245:74197101:1 gene:ENSG00000106682 transcript:ENST00000265753 gene_biotype:protein_coding transcript_biotype:protein_coding	248	30	12.0968
>ENSP00000386411 pep:novel chromosome:GRCh38:2:130342877:130346519:1 gene:ENSG00000136718 transcript:ENST00000409935 gene_biotype:protein_coding transcript_biotype:protein_coding	248	30	12.0968
>ENSP00000433206 pep:novel chromosome:GRCh38:11:134069071:134144934:1 gene:ENSG00000166086 transcript:ENST00000534549 gene_biotype:protein_coding transcript_biotype:protein_coding	124	15	12.0968
>ENSP00000460598 pep:novel chromosome:GRCh38:16:2975653:2980323:-1 gene:ENSG00000127564 transcript:ENST00000574415 gene_biotype:protein_coding transcript_biotype:protein_coding	215	26	12.093
>ENSP00000412388 pep:novel chromosome:GRCh38:9:136844415:136848801:1 gene:ENSG00000232434 transcript:ENST00000436881 gene_biotype:protein_coding transcript_biotype:protein_coding	976	118	12.0902
>ENSP00000435801 pep:known chromosome:GRCh38:20:3660625:3663399:-1 gene:ENSG00000125861 transcript:ENST00000477160 gene_biotype:protein_coding transcript_biotype:nonsense_mediated_decay	182	11	12.0879
>ENSP00000421611 pep:putative chromosome:GRCh38:X:71406646:71416737:1 gene:ENSG00000147133 transcript:ENST00000463163 gene_biotype:protein_coding transcript_biotype:protein_coding	149	18	12.0805
>ENSP00000358799 pep:known chromosome:GRCh38:1:110338506:110346677:1 gene:ENSG00000162775 transcript:ENST00000369784 gene_biotype:protein_coding transcript_biotype:protein_coding	977	118	12.0778
>ENSP00000483133 pep:known chromosome:GRCh38:1:110339323:110346681:1 gene:ENSG00000162775 transcript:ENST00000618772 gene_biotype:protein_coding transcript_biotype:protein_coding	977	118	12.0778
>ENSP00000412533 pep:novel chromosome:GRCh38:10:101011958:101018869:-1 gene:ENSG00000186862 transcript:ENST00000433616 gene_biotype:protein_coding transcript_biotype:protein_coding	207	25	12.0773
>ENSP00000473552 pep:known chromosome:GRCh38:1:110339323:110346677:1 gene:ENSG00000162775 transcript:ENST00000487146 gene_biotype:protein_coding transcript_biotype:protein_coding	969	117	12.0743
>ENSP00000473368 pep:novel chromosome:GRCh38:10:13221767:13234334:-1 gene:ENSG00000165623 transcript:ENST00000463405 gene_biotype:protein_coding transcript_biotype:protein_coding	116	7	12.069
>ENSP00000386656 pep:novel chromosome:GRCh38:2:173354872:173367720:1 gene:ENSG00000144354 transcript:ENST00000410101 gene_biotype:protein_coding transcript_biotype:protein_coding	406	14	12.069
>ENSP00000264376 pep:known chromosome:GRCh38:2:208121607:208124501:-1 gene:ENSG00000118231 transcript:ENST00000264376 gene_biotype:protein_coding transcript_biotype:protein_coding	174	21	12.069
>ENSP00000441835 pep:known chromosome:GRCh38:12:109900609:109906637:1 gene:ENSG00000139437 transcript:ENST00000536408 gene_biotype:protein_coding transcript_biotype:protein_coding	174	14	12.069
>ENSP00000453208 pep:novel chromosome:GRCh38:14:24114810:24117682:1 gene:ENSG00000100897 transcript:ENST00000560713 gene_biotype:protein_coding transcript_biotype:protein_coding	116	7	12.069
>ENSP00000468441 pep:putative chromosome:GRCh38:19:2233149:2236326:-1 gene:ENSG00000104886 transcript:ENST00000587962 gene_biotype:protein_coding transcript_biotype:protein_coding	174	49	12.069
>ENSP00000413782 pep:putative chromosome:GRCh38:X:153920715:153926860:-1 gene:ENSG00000089820 transcript:ENST00000422091 gene_biotype:protein_coding transcript_biotype:protein_coding	174	7	12.069
>ENSP00000382026 pep:known chromosome:GRCh38:4:119296419:119304445:-1 gene:ENSG00000164096 transcript:ENST00000399075 gene_biotype:protein_coding transcript_biotype:protein_coding	199	24	12.0603
>ENSP00000473155 pep:putative chromosome:GRCh38:19:17860125:17863243:1 gene:ENSG00000105640 transcript:ENST00000597648 gene_biotype:protein_coding transcript_biotype:protein_coding	141	17	12.0567
>ENSP00000391206 pep:known chromosome:GRCh38:22:36253131:36261673:1 gene:ENSG00000100342 transcript:ENST00000422471 gene_biotype:protein_coding transcript_biotype:nonsense_mediated_decay	141	17	12.0567
>ENSP00000392514 pep:known chromosome:GRCh38:22:36253161:36261644:1 gene:ENSG00000100342 transcript:ENST00000433768 gene_biotype:protein_coding transcript_biotype:protein_coding	141	17	12.0567
>ENSP00000428062 pep:putative chromosome:GRCh38:8:102271194:102276820:-1 gene:ENSG00000104517 transcript:ENST00000521566 gene_biotype:protein_coding transcript_biotype:protein_coding	166	10	12.0482
>ENSP00000482634 pep:known chromosome:GRCh38:16:30603381:30610374:-1 gene:ENSG00000156853 transcript:ENST00000611647 gene_biotype:protein_coding transcript_biotype:protein_coding	498	20	12.0482
>ENSP00000458033 pep:putative chromosome:GRCh38:16:30923071:30948776:1 gene:ENSG00000099364 transcript:ENST00000471231 gene_biotype:protein_coding transcript_biotype:protein_coding	382	46	12.0419
>ENSP00000414323 pep:novel chromosome:GRCh38:6:31150975:31158209:-1 gene:ENSG00000204536 transcript:ENST00000448141 gene_biotype:protein_coding transcript_biotype:protein_coding	191	23	12.0419
>ENSP00000479551 pep:known chromosome:GRCh38:22:29307058:29312785:1 gene:ENSG00000185340 transcript:ENST00000611648 gene_biotype:protein_coding transcript_biotype:protein_coding	681	82	12.0411
>ENSP00000481012 pep:known chromosome:GRCh38:22:29307058:29312785:1 gene:ENSG00000185340 transcript:ENST00000618518 gene_biotype:protein_coding transcript_biotype:protein_coding	681	82	12.0411
>ENSP00000478343 pep:known chromosome:GRCh38:22:29307052:29312785:1 gene:ENSG00000185340 transcript:ENST00000621062 gene_biotype:protein_coding transcript_biotype:protein_coding	681	82	12.0411
>ENSP00000478908 pep:known chromosome:GRCh38:22:29306582:29312785:1 gene:ENSG00000185340 transcript:ENST00000616432 gene_biotype:protein_coding transcript_biotype:protein_coding	681	82	12.0411
>ENSP00000434183 pep:known chromosome:GRCh38:1:36084338:36088275:1 gene:ENSG00000092850 transcript:ENST00000469024 gene_biotype:protein_coding transcript_biotype:nonsense_mediated_decay	108	13	12.037
>ENSP00000361626 pep:known chromosome:GRCh38:1:42682427:42702349:1 gene:ENSG00000065978 transcript:ENST00000321358 gene_biotype:protein_coding transcript_biotype:protein_coding	324	13	12.037
>ENSP00000316012 pep:known chromosome:GRCh38:8:7848024:7863797:1 gene:ENSG00000178287 transcript:ENST00000326558 gene_biotype:protein_coding transcript_biotype:protein_coding	108	39	12.037
>ENSP00000427642 pep:known chromosome:GRCh38:5:65563290:65569971:1 gene:ENSG00000113593 transcript:ENST00000503435 gene_biotype:protein_coding transcript_biotype:nonsense_mediated_decay	108	13	12.037
>ENSP00000456104 pep:putative chromosome:GRCh38:16:727739:728399:1 gene:ENSG00000103253 transcript:ENST00000563792 gene_biotype:protein_coding transcript_biotype:protein_coding	108	13	12.037
>ENSP00000424291 pep:novel chromosome:GRCh38:1:2404838:2412540:-1 gene:ENSG00000157911 transcript:ENST00000507596 gene_biotype:protein_coding transcript_biotype:protein_coding	324	39	12.037
>ENSP00000459228 pep:known chromosome:GRCh38:16:4360445:4416626:-1 gene:ENSG00000262246 transcript:ENST00000576437 gene_biotype:protein_coding transcript_biotype:nonsense_mediated_decay	108	13	12.037
>ENSP00000402073 pep:known chromosome:GRCh38:7:100353029:100358259:1 gene:ENSG00000121716 transcript:ENST00000455145 gene_biotype:protein_coding transcript_biotype:protein_coding	108	13	12.037
>ENSP00000464489 pep:known chromosome:GRCh38:17:20009379:20204447:1 gene:ENSG00000128487 transcript:ENST00000583463 gene_biotype:protein_coding transcript_biotype:protein_coding	133	16	12.0301
>ENSP00000436060 pep:putative chromosome:GRCh38:8:144528373:144529062:-1 gene:ENSG00000213563 transcript:ENST00000527462 gene_biotype:protein_coding transcript_biotype:protein_coding	133	16	12.0301
>ENSP00000259239 pep:known chromosome:GRCh38:2:130342225:130346624:1 gene:ENSG00000136718 transcript:ENST00000259239 gene_biotype:protein_coding transcript_biotype:protein_coding	291	35	12.0275
>ENSP00000471302 pep:known chromosome:GRCh38:19:41264847:41276286:1 gene:ENSG00000105323 transcript:ENST00000601336 gene_biotype:protein_coding transcript_biotype:protein_coding	158	19	12.0253
>ENSP00000477229 pep:known chromosome:GRCh38:20:3889389:3923855:1 gene:ENSG00000125779 transcript:ENST00000336066 gene_biotype:protein_coding transcript_biotype:nonsense_mediated_decay	158	38	12.0253
>ENSP00000479540 pep:known chromosome:GRCh38:7:106659317:106660926:-1 gene:ENSG00000253276 transcript:ENST00000315965 gene_biotype:protein_coding transcript_biotype:protein_coding	316	19	12.0253
>ENSP00000407448 pep:putative chromosome:GRCh38:2:100008899:100106047:-1 gene:ENSG00000144218 transcript:ENST00000415384 gene_biotype:protein_coding transcript_biotype:protein_coding	183	22	12.0219
>ENSP00000433045 pep:novel chromosome:GRCh38:11:45913845:45917825:-1 gene:ENSG00000121680 transcript:ENST00000533151 gene_biotype:protein_coding transcript_biotype:protein_coding	183	22	12.0219
>ENSP00000413927 pep:known chromosome:GRCh38:9:95004996:95083035:1 gene:ENSG00000148120 transcript:ENST00000445181 gene_biotype:protein_coding transcript_biotype:protein_coding	183	22	12.0219
>ENSP00000358698 pep:known chromosome:GRCh38:1:112508778:112522666:1 gene:ENSG00000134245 transcript:ENST00000369684 gene_biotype:protein_coding transcript_biotype:protein_coding	391	47	12.0205
>ENSP00000328059 pep:known chromosome:GRCh38:X:74585217:74614617:-1 gene:ENSG00000131263 transcript:ENST00000332687 gene_biotype:protein_coding transcript_biotype:protein_coding	624	75	12.0192
>ENSP00000253571 pep:known chromosome:GRCh38:X:74590118:74614617:-1 gene:ENSG00000131263 transcript:ENST00000349225 gene_biotype:protein_coding transcript_biotype:protein_coding	624	75	12.0192
>ENSP00000480852 pep:known chromosome:GRCh38:1:202462743:202581152:1 gene:ENSG00000077157 transcript:ENST00000491336 gene_biotype:protein_coding transcript_biotype:protein_coding	208	25	12.0192
>ENSP00000333915 pep:known chromosome:GRCh38:12:113149858:113159276:1 gene:ENSG00000186710 transcript:ENST00000335621 gene_biotype:protein_coding transcript_biotype:protein_coding	308	37	12.013
>ENSP00000386323 pep:known chromosome:GRCh38:1:109279556:109283125:-1 gene:ENSG00000134222 transcript:ENST00000409267 gene_biotype:protein_coding transcript_biotype:protein_coding	333	40	12.012
>ENSP00000358923 pep:known chromosome:GRCh38:1:109279556:109283147:-1 gene:ENSG00000134222 transcript:ENST00000369907 gene_biotype:protein_coding transcript_biotype:protein_coding	333	40	12.012
>ENSP00000358919 pep:known chromosome:GRCh38:1:109279585:109283122:-1 gene:ENSG00000134222 transcript:ENST00000369903 gene_biotype:protein_coding transcript_biotype:protein_coding	333	40	12.012
>ENSP00000358925 pep:known chromosome:GRCh38:1:109279557:109283168:-1 gene:ENSG00000134222 transcript:ENST00000369909 gene_biotype:protein_coding transcript_biotype:protein_coding	333	40	12.012
>ENSP00000395252 pep:putative chromosome:GRCh38:17:7907696:7911815:1 gene:ENSG00000170004 transcript:ENST00000439235 gene_biotype:protein_coding transcript_biotype:protein_coding	383	46	12.0104
>ENSP00000361813 pep:known chromosome:GRCh38:X:103062651:103064240:-1 gene:ENSG00000133169 transcript:ENST00000372728 gene_biotype:protein_coding transcript_biotype:protein_coding	125	6	12
>ENSP00000452805 pep:known chromosome:GRCh38:15:58879425:58887007:-1 gene:ENSG00000137776 transcript:ENST00000560494 gene_biotype:protein_coding transcript_biotype:protein_coding	100	39	12
>ENSP00000439221 pep:putative chromosome:GRCh38:12:120560844:120566894:1 gene:ENSG00000022840 transcript:ENST00000546262 gene_biotype:protein_coding transcript_biotype:protein_coding	100	39	12
>ENSP00000465129 pep:putative chromosome:GRCh38:19:19516230:19528022:1 gene:ENSG00000186010 transcript:ENST00000428459 gene_biotype:protein_coding transcript_biotype:protein_coding	150	6	12
>ENSP00000452609 pep:putative chromosome:GRCh38:15:31339933:31372443:1 gene:ENSG00000169926 transcript:ENST00000560473 gene_biotype:protein_coding transcript_biotype:protein_coding	100	9	12
>ENSP00000369627 pep:novel chromosome:GRCh38:6:3849386:3851317:1 gene:ENSG00000145945 transcript:ENST00000380274 gene_biotype:protein_coding transcript_biotype:protein_coding	325	9	12
>ENSP00000369625 pep:novel chromosome:GRCh38:6:3849388:3851317:1 gene:ENSG00000145945 transcript:ENST00000380272 gene_biotype:protein_coding transcript_biotype:protein_coding	325	9	12
>ENSP00000329466 pep:known chromosome:GRCh38:17:81911939:81918194:-1 gene:ENSG00000187531 transcript:ENST00000328666 gene_biotype:protein_coding transcript_biotype:protein_coding	400	9	12
>ENSP00000453268 pep:putative chromosome:GRCh38:15:76993359:77025582:1 gene:ENSG00000140368 transcript:ENST00000558407 gene_biotype:protein_coding transcript_biotype:protein_coding	175	9	12
>ENSP00000397002 pep:putative chromosome:GRCh38:14:105398583:105413859:1 gene:ENSG00000226174 transcript:ENST00000451127 gene_biotype:protein_coding transcript_biotype:protein_coding	150	9	12
>ENSP00000469865 pep:putative chromosome:GRCh38:19:49361783:49375116:1 gene:ENSG00000104901 transcript:ENST00000594268 gene_biotype:protein_coding transcript_biotype:protein_coding	100	3	12
>ENSP00000385042 pep:known chromosome:GRCh38:X:153907469:153926305:-1 gene:ENSG00000089820 transcript:ENST00000404127 gene_biotype:protein_coding transcript_biotype:nonsense_mediated_decay	217	26	11.9816
>ENSP00000471299 pep:known chromosome:GRCh38:X:49162890:49166632:1 gene:ENSG00000269313 transcript:ENST00000595224 gene_biotype:protein_coding transcript_biotype:protein_coding	334	40	11.976
>ENSP00000402679 pep:known chromosome:GRCh38:22:31496275:31618551:1 gene:ENSG00000198089 transcript:ENST00000432498 gene_biotype:protein_coding transcript_biotype:protein_coding	1211	145	11.9736
>ENSP00000417814 pep:known chromosome:GRCh38:1:202348728:202438242:1 gene:ENSG00000077157 transcript:ENST00000476364 gene_biotype:protein_coding transcript_biotype:nonsense_mediated_decay	142	17	11.9718
>ENSP00000452915 pep:known chromosome:GRCh38:14:24115326:24117684:1 gene:ENSG00000100897 transcript:ENST00000559593 gene_biotype:protein_coding transcript_biotype:protein_coding	142	17	11.9718
>ENSP00000424961 pep:known chromosome:GRCh38:5:177519790:177554541:-1 gene:ENSG00000146067 transcript:ENST00000506955 gene_biotype:protein_coding transcript_biotype:nonsense_mediated_decay	142	51	11.9718
>ENSP00000445878 pep:known chromosome:GRCh38:12:63594087:63668542:-1 gene:ENSG00000177990 transcript:ENST00000306389 gene_biotype:protein_coding transcript_biotype:nonsense_mediated_decay	142	17	11.9718
>ENSP00000435638 pep:known chromosome:GRCh38:11:47180476:47185419:-1 gene:ENSG00000165912 transcript:ENST00000525725 gene_biotype:protein_coding transcript_biotype:protein_coding	142	17	11.9718
>ENSP00000376307 pep:known chromosome:GRCh38:14:105491249:105499168:1 gene:ENSG00000185347 transcript:ENST00000392522 gene_biotype:protein_coding transcript_biotype:protein_coding	426	17	11.9718
>ENSP00000447679 pep:known chromosome:GRCh38:19:47274453:47275707:1 gene:ENSG00000257704 transcript:ENST00000552360 gene_biotype:protein_coding transcript_biotype:protein_coding	142	17	11.9718
>ENSP00000454187 pep:known chromosome:GRCh38:15:44427808:44486578:1 gene:ENSG00000137770 transcript:ENST00000559793 gene_biotype:protein_coding transcript_biotype:protein_coding	117	14	11.9658
>ENSP00000438777 pep:known chromosome:GRCh38:12:3640387:3654223:-1 gene:ENSG00000130038 transcript:ENST00000535292 gene_biotype:protein_coding transcript_biotype:protein_coding	117	14	11.9658
>ENSP00000436837 pep:putative chromosome:GRCh38:11:10305074:10307362:1 gene:ENSG00000148926 transcript:ENST00000530439 gene_biotype:protein_coding transcript_biotype:protein_coding	117	14	11.9658
>ENSP00000439212 pep:known chromosome:GRCh38:22:19440908:19448232:-1 gene:ENSG00000242259 transcript:ENST00000542103 gene_biotype:protein_coding transcript_biotype:protein_coding	117	14	11.9658
>ENSP00000462123 pep:known chromosome:GRCh38:17:75130228:75131743:-1 gene:ENSG00000125458 transcript:ENST00000580758 gene_biotype:protein_coding transcript_biotype:nonsense_mediated_decay	117	14	11.9658
>ENSP00000407922 pep:known chromosome:GRCh38:1:2404819:2412571:-1 gene:ENSG00000157911 transcript:ENST00000447513 gene_biotype:protein_coding transcript_biotype:protein_coding	326	39	11.9632
>ENSP00000467881 pep:putative chromosome:GRCh38:19:55132826:55141891:-1 gene:ENSG00000105048 transcript:ENST00000593194 gene_biotype:protein_coding transcript_biotype:protein_coding	209	25	11.9617
>ENSP00000461724 pep:known chromosome:GRCh38:16:3027684:3033002:-1 gene:ENSG00000162069 transcript:ENST00000573514 gene_biotype:protein_coding transcript_biotype:protein_coding	301	36	11.9601
>ENSP00000359261 pep:known chromosome:GRCh38:10:100978729:100987456:-1 gene:ENSG00000055950 transcript:ENST00000370241 gene_biotype:protein_coding transcript_biotype:protein_coding	184	22	11.9565
>ENSP00000223459 pep:known chromosome:GRCh38:16:30569346:30572734:-1 gene:ENSG00000229809 transcript:ENST00000223459 gene_biotype:protein_coding transcript_biotype:protein_coding	276	11	11.9565
>ENSP00000424112 pep:known chromosome:GRCh38:5:55738115:55780046:1 gene:ENSG00000152670 transcript:ENST00000514679 gene_biotype:protein_coding transcript_biotype:protein_coding	159	19	11.9497
>ENSP00000409494 pep:known chromosome:GRCh38:3:48433707:48438218:-1 gene:ENSG00000164051 transcript:ENST00000446140 gene_biotype:protein_coding transcript_biotype:protein_coding	159	19	11.9497
>ENSP00000459998 pep:putative chromosome:GRCh38:16:3283510:3289835:1 gene:ENSG00000006194 transcript:ENST00000574253 gene_biotype:protein_coding transcript_biotype:protein_coding	226	27	11.9469
>ENSP00000435964 pep:novel chromosome:GRCh38:11:62676504:62679065:-1 gene:ENSG00000162191 transcript:ENST00000529640 gene_biotype:protein_coding transcript_biotype:protein_coding	293	35	11.9454
>ENSP00000464143 pep:novel chromosome:GRCh38:17:8377544:8382309:-1 gene:ENSG00000161970 transcript:ENST00000582485 gene_biotype:protein_coding transcript_biotype:protein_coding	134	16	11.9403
>ENSP00000462215 pep:known chromosome:GRCh38:17:58003360:58007261:-1 gene:ENSG00000136450 transcript:ENST00000582730 gene_biotype:protein_coding transcript_biotype:protein_coding	201	8	11.9403
>ENSP00000463223 pep:known chromosome:GRCh38:17:58003807:58007232:-1 gene:ENSG00000136450 transcript:ENST00000581979 gene_biotype:protein_coding transcript_biotype:nonsense_mediated_decay	201	24	11.9403
>ENSP00000458610 pep:known chromosome:GRCh38:17:1482900:1487060:-1 gene:ENSG00000197879 transcript:ENST00000571715 gene_biotype:protein_coding transcript_biotype:protein_coding	134	8	11.9403
>ENSP00000457419 pep:known chromosome:GRCh38:16:67538464:67541578:1 gene:ENSG00000039523 transcript:ENST00000566815 gene_biotype:protein_coding transcript_biotype:nonsense_mediated_decay	201	8	11.9403
>ENSP00000471310 pep:novel chromosome:GRCh38:19:40705334:40714635:-1 gene:ENSG00000123815 transcript:ENST00000594490 gene_biotype:protein_coding transcript_biotype:protein_coding	134	8	11.9403
>ENSP00000466340 pep:known chromosome:GRCh38:19:10350947:10354522:-1 gene:ENSG00000105397 transcript:ENST00000527481 gene_biotype:protein_coding transcript_biotype:nonsense_mediated_decay	134	8	11.9403
>ENSP00000434747 pep:known chromosome:GRCh38:11:216145:236337:-1 gene:ENSG00000142082 transcript:ENST00000529937 gene_biotype:protein_coding transcript_biotype:nonsense_mediated_decay	134	16	11.9403
>ENSP00000346634 pep:known chromosome:GRCh38:1:36224416:36305357:1 gene:ENSG00000054118 transcript:ENST00000354618 gene_biotype:protein_coding transcript_biotype:protein_coding	955	114	11.9372
>ENSP00000433825 pep:known chromosome:GRCh38:1:36224432:36304148:1 gene:ENSG00000054118 transcript:ENST00000469141 gene_biotype:protein_coding transcript_biotype:protein_coding	955	114	11.9372
>ENSP00000403543 pep:known chromosome:GRCh38:13:113459312:113490608:-1 gene:ENSG00000150401 transcript:ENST00000438545 gene_biotype:protein_coding transcript_biotype:nonsense_mediated_decay	243	29	11.9342
>ENSP00000401554 pep:known chromosome:GRCh38:3:9442170:9476154:1 gene:ENSG00000168137 transcript:ENST00000413704 gene_biotype:protein_coding transcript_biotype:nonsense_mediated_decay	176	21	11.9318
>ENSP00000222247 pep:known chromosome:GRCh38:19:17859876:17863316:1 gene:ENSG00000105640 transcript:ENST00000222247 gene_biotype:protein_coding transcript_biotype:protein_coding	176	21	11.9318
>ENSP00000467130 pep:putative chromosome:GRCh38:19:14028205:14030948:1 gene:ENSG00000171136 transcript:ENST00000585987 gene_biotype:protein_coding transcript_biotype:protein_coding	109	13	11.9266
>ENSP00000456432 pep:putative chromosome:GRCh38:16:1984207:1986112:1 gene:ENSG00000127554 transcript:ENST00000569451 gene_biotype:protein_coding transcript_biotype:protein_coding	109	13	11.9266
>ENSP00000463793 pep:known chromosome:GRCh38:17:63835491:63837625:-1 gene:ENSG00000108604 transcript:ENST00000580054 gene_biotype:protein_coding transcript_biotype:nonsense_mediated_decay	109	13	11.9266
>ENSP00000408665 pep:known chromosome:GRCh38:3:49940151:50057853:1 gene:ENSG00000004534 transcript:ENST00000425608 gene_biotype:protein_coding transcript_biotype:nonsense_mediated_decay	520	31	11.9231
>ENSP00000423340 pep:known chromosome:GRCh38:4:1366077:1386258:1 gene:ENSG00000163945 transcript:ENST00000511563 gene_biotype:protein_coding transcript_biotype:protein_coding	260	31	11.9231
>ENSP00000427701 pep:known chromosome:GRCh38:4:1374907:1386414:1 gene:ENSG00000163945 transcript:ENST00000512728 gene_biotype:protein_coding transcript_biotype:protein_coding	260	31	11.9231
>ENSP00000218230 pep:known chromosome:GRCh38:X:48831094:48835633:-1 gene:ENSG00000102109 transcript:ENST00000218230 gene_biotype:protein_coding transcript_biotype:protein_coding	260	62	11.9231
>ENSP00000464554 pep:known chromosome:GRCh38:18:54202681:54224617:-1 gene:ENSG00000134046 transcript:ENST00000583046 gene_biotype:protein_coding transcript_biotype:protein_coding	302	18	11.9205
>ENSP00000395446 pep:putative chromosome:GRCh38:3:9841257:9844059:-1 gene:ENSG00000156990 transcript:ENST00000433972 gene_biotype:protein_coding transcript_biotype:protein_coding	151	36	11.9205
>ENSP00000410272 pep:novel chromosome:GRCh38:11:47565430:47571927:1 gene:ENSG00000110536 transcript:ENST00000426530 gene_biotype:protein_coding transcript_biotype:protein_coding	151	18	11.9205
>ENSP00000439717 pep:novel chromosome:GRCh38:11:60931755:60934608:1 gene:ENSG00000006118 transcript:ENST00000536409 gene_biotype:protein_coding transcript_biotype:protein_coding	151	18	11.9205
>ENSP00000393565 pep:putative chromosome:GRCh38:2:159412432:159432950:-1 gene:ENSG00000123636 transcript:ENST00000441143 gene_biotype:protein_coding transcript_biotype:protein_coding	193	23	11.9171
>ENSP00000383145 pep:known chromosome:GRCh38:22:31496563:31618586:1 gene:ENSG00000198089 transcript:ENST00000400288 gene_biotype:protein_coding transcript_biotype:protein_coding	1242	148	11.9163
>ENSP00000245418 pep:known chromosome:GRCh38:X:119834026:119852998:-1 gene:ENSG00000125351 transcript:ENST00000345865 gene_biotype:protein_coding transcript_biotype:protein_coding	470	56	11.9149
>ENSP00000415895 pep:known chromosome:GRCh38:19:5623139:5668327:1 gene:ENSG00000160633 transcript:ENST00000454510 gene_biotype:protein_coding transcript_biotype:protein_coding	848	101	11.9104
>ENSP00000408683 pep:putative chromosome:GRCh38:2:169584344:169636741:1 gene:ENSG00000138398 transcript:ENST00000433207 gene_biotype:protein_coding transcript_biotype:protein_coding	487	58	11.9097
>ENSP00000477862 pep:known chromosome:GRCh38:17:30116807:30186474:1 gene:ENSG00000126653 transcript:ENST00000612959 gene_biotype:protein_coding transcript_biotype:protein_coding	504	25	11.9048
>ENSP00000454414 pep:novel chromosome:GRCh38:16:89873644:89892275:1 gene:ENSG00000141002 transcript:ENST00000565196 gene_biotype:protein_coding transcript_biotype:protein_coding	210	10	11.9048
>ENSP00000464910 pep:known chromosome:GRCh38:17:68537617:68600596:-1 gene:ENSG00000108950 transcript:ENST00000590074 gene_biotype:protein_coding transcript_biotype:nonsense_mediated_decay	126	10	11.9048
>ENSP00000341838 pep:known chromosome:GRCh38:19:55151770:55157732:-1 gene:ENSG00000129991 transcript:ENST00000344887 gene_biotype:protein_coding transcript_biotype:protein_coding	210	5	11.9048
>ENSP00000466351 pep:putative chromosome:GRCh38:19:5784832:5785755:-1 gene:ENSG00000141994 transcript:ENST00000590343 gene_biotype:protein_coding transcript_biotype:protein_coding	168	20	11.9048
>ENSP00000436160 pep:novel chromosome:GRCh38:11:47565458:47572360:1 gene:ENSG00000110536 transcript:ENST00000534775 gene_biotype:protein_coding transcript_biotype:protein_coding	168	10	11.9048
>ENSP00000375133 pep:known chromosome:GRCh38:5:112891422:112893094:1 gene:ENSG00000212643 transcript:ENST00000391338 gene_biotype:protein_coding transcript_biotype:protein_coding	479	57	11.8998
>ENSP00000485090 pep:known chromosome:GRCh38:13:22664217:22675253:-1 gene:ENSG00000280175 transcript:ENST00000624023 gene_biotype:protein_coding transcript_biotype:protein_coding	227	27	11.8943
>ENSP00000392674 pep:novel chromosome:GRCh38:11:70807049:70873122:-1 gene:ENSG00000162105 transcript:ENST00000425049 gene_biotype:protein_coding transcript_biotype:protein_coding	185	22	11.8919
>ENSP00000398249 pep:known chromosome:GRCh38:2:75493267:75561329:-1 gene:ENSG00000115363 transcript:ENST00000432649 gene_biotype:protein_coding transcript_biotype:protein_coding	143	102	11.8881
>ENSP00000458911 pep:putative chromosome:GRCh38:17:46923153:46932466:1 gene:ENSG00000108433 transcript:ENST00000575949 gene_biotype:protein_coding transcript_biotype:protein_coding	143	17	11.8881
>ENSP00000381914 pep:putative chromosome:GRCh38:22:28742055:28757515:1 gene:ENSG00000100209 transcript:ENST00000398941 gene_biotype:protein_coding transcript_biotype:protein_coding	143	17	11.8881
>ENSP00000416679 pep:known chromosome:GRCh38:22:28742061:28757213:1 gene:ENSG00000100209 transcript:ENST00000420442 gene_biotype:protein_coding transcript_biotype:nonsense_mediated_decay	143	17	11.8881
>ENSP00000379926 pep:novel chromosome:GRCh38:2:219442045:219466860:1 gene:ENSG00000072195 transcript:ENST00000396698 gene_biotype:protein_coding transcript_biotype:protein_coding	858	17	11.8881
>ENSP00000435303 pep:known chromosome:GRCh38:11:13388024:13463226:-1 gene:ENSG00000148925 transcript:ENST00000527102 gene_biotype:protein_coding transcript_biotype:nonsense_mediated_decay	202	12	11.8812
>ENSP00000459422 pep:putative chromosome:GRCh38:17:7336590:7343561:1 gene:ENSG00000072818 transcript:ENST00000575425 gene_biotype:protein_coding transcript_biotype:protein_coding	101	24	11.8812
>ENSP00000311695 pep:known chromosome:GRCh38:11:65890112:65891635:1 gene:ENSG00000175602 transcript:ENST00000312579 gene_biotype:protein_coding transcript_biotype:protein_coding	202	12	11.8812
>ENSP00000396405 pep:novel chromosome:GRCh38:3:9841408:9843976:-1 gene:ENSG00000156990 transcript:ENST00000433555 gene_biotype:protein_coding transcript_biotype:protein_coding	101	12	11.8812
>ENSP00000416835 pep:putative chromosome:GRCh38:16:288190:293536:-1 gene:ENSG00000103126 transcript:ENST00000457798 gene_biotype:protein_coding transcript_biotype:protein_coding	101	24	11.8812
>ENSP00000443025 pep:known chromosome:GRCh38:22:31496139:31618551:1 gene:ENSG00000198089 transcript:ENST00000540643 gene_biotype:protein_coding transcript_biotype:protein_coding	1187	141	11.8787
>ENSP00000465629 pep:novel chromosome:GRCh38:17:44911697:44915488:-1 gene:ENSG00000131095 transcript:ENST00000588316 gene_biotype:protein_coding transcript_biotype:protein_coding	261	31	11.8774
>ENSP00000440102 pep:known chromosome:GRCh38:11:73648914:73660795:1 gene:ENSG00000021300 transcript:ENST00000542389 gene_biotype:protein_coding transcript_biotype:protein_coding	160	19	11.875
>ENSP00000456785 pep:known chromosome:GRCh38:15:40217587:40276387:1 gene:ENSG00000259288 transcript:ENST00000558658 gene_biotype:protein_coding transcript_biotype:nonsense_mediated_decay	160	19	11.875
>ENSP00000463513 pep:putative chromosome:GRCh38:17:32007872:32021856:1 gene:ENSG00000185158 transcript:ENST00000583342 gene_biotype:protein_coding transcript_biotype:protein_coding	219	26	11.8721
>ENSP00000307181 pep:known chromosome:GRCh38:15:82986207:82991057:1 gene:ENSG00000169612 transcript:ENST00000304191 gene_biotype:protein_coding transcript_biotype:protein_coding	118	14	11.8644
>ENSP00000361923 pep:known chromosome:GRCh38:10:73782063:73783652:1 gene:ENSG00000172586 transcript:ENST00000372833 gene_biotype:protein_coding transcript_biotype:protein_coding	118	7	11.8644
>ENSP00000407711 pep:known chromosome:GRCh38:10:110227541:110280024:1 gene:ENSG00000119950 transcript:ENST00000442296 gene_biotype:protein_coding transcript_biotype:protein_coding	118	14	11.8644
>ENSP00000419269 pep:known chromosome:GRCh38:3:113333451:113363310:-1 gene:ENSG00000206530 transcript:ENST00000490481 gene_biotype:protein_coding transcript_biotype:nonsense_mediated_decay	118	14	11.8644
>ENSP00000388067 pep:putative chromosome:GRCh38:14:103562965:103590504:1 gene:ENSG00000256053 transcript:ENST00000440963 gene_biotype:protein_coding transcript_biotype:protein_coding	118	7	11.8644
>ENSP00000484440 pep:known chromosome:GRCh38:5:176383947:176388927:-1 gene:ENSG00000048162 transcript:ENST00000613081 gene_biotype:protein_coding transcript_biotype:protein_coding	236	7	11.8644
>ENSP00000286196 pep:known chromosome:GRCh38:2:201623756:201643484:-1 gene:ENSG00000155755 transcript:ENST00000286196 gene_biotype:protein_coding transcript_biotype:nonsense_mediated_decay	118	7	11.8644
>ENSP00000469908 pep:known chromosome:GRCh38:19:15353521:15373151:-1 gene:ENSG00000105127 transcript:ENST00000598597 gene_biotype:protein_coding transcript_biotype:nonsense_mediated_decay	177	7	11.8644
>ENSP00000465816 pep:putative chromosome:GRCh38:17:78997106:79009780:-1 gene:ENSG00000171302 transcript:ENST00000588611 gene_biotype:protein_coding transcript_biotype:protein_coding	118	7	11.8644
>ENSP00000469794 pep:known chromosome:GRCh38:19:7535025:7539974:1 gene:ENSG00000032444 transcript:ENST00000593924 gene_biotype:protein_coding transcript_biotype:protein_coding	118	14	11.8644
>ENSP00000319590 pep:known chromosome:GRCh38:6:166305300:166308383:-1 gene:ENSG00000176381 transcript:ENST00000322583 gene_biotype:protein_coding transcript_biotype:protein_coding	295	14	11.8644
>ENSP00000421441 pep:novel chromosome:GRCh38:6:167951904:167970025:1 gene:ENSG00000130396 transcript:ENST00000507704 gene_biotype:protein_coding transcript_biotype:protein_coding	312	37	11.859
>ENSP00000464398 pep:known chromosome:GRCh38:17:21002972:21043760:-1 gene:ENSG00000124422 transcript:ENST00000579645 gene_biotype:protein_coding transcript_biotype:nonsense_mediated_decay	194	23	11.8557
>ENSP00000441482 pep:known chromosome:GRCh38:22:38201932:38216503:1 gene:ENSG00000185022 transcript:ENST00000538999 gene_biotype:protein_coding transcript_biotype:protein_coding	135	16	11.8519
>ENSP00000288774 pep:known chromosome:GRCh38:1:2403964:2412530:-1 gene:ENSG00000157911 transcript:ENST00000288774 gene_biotype:protein_coding transcript_biotype:protein_coding	346	41	11.8497
>ENSP00000265754 pep:known chromosome:GRCh38:7:74174356:74197096:1 gene:ENSG00000106682 transcript:ENST00000353999 gene_biotype:protein_coding transcript_biotype:protein_coding	228	18	11.8421
>ENSP00000401341 pep:putative chromosome:GRCh38:22:31081318:31088605:1 gene:ENSG00000183963 transcript:ENST00000440425 gene_biotype:protein_coding transcript_biotype:protein_coding	152	18	11.8421
>ENSP00000463105 pep:known chromosome:GRCh38:1:165743179:165768918:-1 gene:ENSG00000143183 transcript:ENST00000465705 gene_biotype:protein_coding transcript_biotype:nonsense_mediated_decay	152	9	11.8421
>ENSP00000485789 pep:known chromosome:GRCh38:1:165754893:165768922:-1 gene:ENSG00000143183 transcript:ENST00000628579 gene_biotype:protein_coding transcript_biotype:protein_coding	152	27	11.8421
>ENSP00000461682 pep:putative chromosome:GRCh38:17:1482533:1484657:-1 gene:ENSG00000197879 transcript:ENST00000570490 gene_biotype:protein_coding transcript_biotype:protein_coding	169	20	11.8343
>ENSP00000238607 pep:novel chromosome:GRCh38:14:74941858:74955577:-1 gene:ENSG00000119630 transcript:ENST00000238607 gene_biotype:protein_coding transcript_biotype:protein_coding	169	20	11.8343
>ENSP00000454344 pep:novel chromosome:GRCh38:16:30925650:30948018:1 gene:ENSG00000099364 transcript:ENST00000565690 gene_biotype:protein_coding transcript_biotype:protein_coding	558	11	11.828
>ENSP00000403646 pep:known chromosome:GRCh38:10:102420841:102422188:1 gene:ENSG00000107872 transcript:ENST00000425536 gene_biotype:protein_coding transcript_biotype:protein_coding	203	24	11.8227
>ENSP00000306425 pep:known chromosome:GRCh38:8:56211756:56218615:1 gene:ENSG00000170791 transcript:ENST00000303759 gene_biotype:protein_coding transcript_biotype:protein_coding	110	13	11.8182
>ENSP00000419117 pep:known chromosome:GRCh38:3:197949987:197956610:1 gene:ENSG00000182899 transcript:ENST00000464167 gene_biotype:protein_coding transcript_biotype:protein_coding	110	13	11.8182
>ENSP00000393393 pep:known chromosome:GRCh38:3:197950194:197955851:1 gene:ENSG00000182899 transcript:ENST00000448864 gene_biotype:protein_coding transcript_biotype:protein_coding	110	13	11.8182
>ENSP00000428446 pep:putative chromosome:GRCh38:8:93700252:93709873:1 gene:ENSG00000188343 transcript:ENST00000518829 gene_biotype:protein_coding transcript_biotype:protein_coding	110	13	11.8182
>ENSP00000432968 pep:known chromosome:GRCh38:11:68030966:68033241:1 gene:ENSG00000110717 transcript:ENST00000525628 gene_biotype:protein_coding transcript_biotype:protein_coding	110	13	11.8182
>ENSP00000457614 pep:putative chromosome:GRCh38:17:76868716:76882527:1 gene:ENSG00000167889 transcript:ENST00000565675 gene_biotype:protein_coding transcript_biotype:protein_coding	110	13	11.8182
>ENSP00000411615 pep:known chromosome:GRCh38:22:38750992:38755634:-1 gene:ENSG00000100242 transcript:ENST00000433561 gene_biotype:protein_coding transcript_biotype:protein_coding	110	13	11.8182
>ENSP00000452417 pep:known chromosome:GRCh38:14:74881903:74892943:1 gene:ENSG00000119689 transcript:ENST00000555492 gene_biotype:protein_coding transcript_biotype:nonsense_mediated_decay	110	13	11.8182
>ENSP00000482994 pep:known chromosome:GRCh38:5:151769793:151771508:-1 gene:ENSG00000275765 transcript:ENST00000617069 gene_biotype:protein_coding transcript_biotype:protein_coding	110	13	11.8182
>ENSP00000428805 pep:known chromosome:GRCh38:9:98087900:98119212:-1 gene:ENSG00000106785 transcript:ENST00000475147 gene_biotype:protein_coding transcript_biotype:nonsense_mediated_decay	110	13	11.8182
>ENSP00000486397 pep:known chromosome:GRCh38:19:55341794:55348120:1 gene:ENSG00000133247 transcript:ENST00000630497 gene_biotype:protein_coding transcript_biotype:protein_coding	347	41	11.8156
>ENSP00000467395 pep:putative chromosome:GRCh38:19:13931461:13933213:-1 gene:ENSG00000132000 transcript:ENST00000588872 gene_biotype:protein_coding transcript_biotype:protein_coding	237	28	11.8143
>ENSP00000481988 pep:known chromosome:GRCh38:2:214728677:214809642:-1 gene:ENSG00000138376 transcript:ENST00000620057 gene_biotype:protein_coding transcript_biotype:protein_coding	127	15	11.811
>ENSP00000444493 pep:known chromosome:GRCh38:22:29508331:29549157:-1 gene:ENSG00000100296 transcript:ENST00000358079 gene_biotype:protein_coding transcript_biotype:nonsense_mediated_decay	127	15	11.811
>ENSP00000484950 pep:known chromosome:GRCh38:CHR_HSCHR17_7_CTG4:38531044:38536392:1 gene:ENSG00000274768 transcript:ENST00000620783 gene_biotype:protein_coding transcript_biotype:protein_coding	127	15	11.811
>ENSP00000483781 pep:known chromosome:GRCh38:17:38730235:38735021:1 gene:ENSG00000277972 transcript:ENST00000613478 gene_biotype:protein_coding transcript_biotype:protein_coding	127	15	11.811
>ENSP00000453365 pep:putative chromosome:GRCh38:14:53950255:53953429:-1 gene:ENSG00000125378 transcript:ENST00000559501 gene_biotype:protein_coding transcript_biotype:protein_coding	271	32	11.8081
>ENSP00000363386 pep:known chromosome:GRCh38:1:26159020:26162628:1 gene:ENSG00000197245 transcript:ENST00000374268 gene_biotype:protein_coding transcript_biotype:protein_coding	271	32	11.8081
>ENSP00000434100 pep:putative chromosome:GRCh38:16:28652234:28656948:1 gene:ENSG00000255524 transcript:ENST00000526428 gene_biotype:protein_coding transcript_biotype:protein_coding	144	17	11.8056
>ENSP00000414950 pep:known chromosome:GRCh38:22:38750888:38754982:-1 gene:ENSG00000100242 transcript:ENST00000452294 gene_biotype:protein_coding transcript_biotype:protein_coding	144	17	11.8056
>ENSP00000467299 pep:novel chromosome:GRCh38:19:55138018:55149206:-1 gene:ENSG00000105048 transcript:ENST00000588147 gene_biotype:protein_coding transcript_biotype:protein_coding	144	17	11.8056
>ENSP00000276201 pep:known chromosome:GRCh38:X:119834022:119852998:-1 gene:ENSG00000125351 transcript:ENST00000276201 gene_biotype:protein_coding transcript_biotype:protein_coding	483	19	11.8012
>ENSP00000385076 pep:putative chromosome:GRCh38:22:40429351:40463418:-1 gene:ENSG00000196588 transcript:ENST00000402630 gene_biotype:protein_coding transcript_biotype:protein_coding	161	57	11.8012
>ENSP00000480832 pep:known chromosome:GRCh38:5:176383946:176388975:-1 gene:ENSG00000048162 transcript:ENST00000614830 gene_biotype:protein_coding transcript_biotype:protein_coding	178	84	11.7978
>ENSP00000352974 pep:known chromosome:GRCh38:11:64348831:64357525:1 gene:ENSG00000168071 transcript:ENST00000359902 gene_biotype:protein_coding transcript_biotype:protein_coding	712	21	11.7978
>ENSP00000375581 pep:known chromosome:GRCh38:19:58034032:58038444:1 gene:ENSG00000152467 transcript:ENST00000391700 gene_biotype:protein_coding transcript_biotype:protein_coding	178	21	11.7978
>ENSP00000470438 pep:known chromosome:GRCh38:19:58034106:58038442:1 gene:ENSG00000152467 transcript:ENST00000601162 gene_biotype:protein_coding transcript_biotype:protein_coding	178	21	11.7978
>ENSP00000355969 pep:known chromosome:GRCh38:1:211476522:211492917:-1 gene:ENSG00000198570 transcript:ENST00000367002 gene_biotype:protein_coding transcript_biotype:protein_coding	195	23	11.7949
>ENSP00000393879 pep:known chromosome:GRCh38:19:33621971:33773509:1 gene:ENSG00000124302 transcript:ENST00000438847 gene_biotype:protein_coding transcript_biotype:protein_coding	424	50	11.7925
>ENSP00000262622 pep:known chromosome:GRCh38:19:33684528:33773509:1 gene:ENSG00000124302 transcript:ENST00000262622 gene_biotype:protein_coding transcript_biotype:protein_coding	424	50	11.7925
>ENSP00000392604 pep:known chromosome:GRCh38:19:33621955:33773508:1 gene:ENSG00000124302 transcript:ENST00000434302 gene_biotype:protein_coding transcript_biotype:protein_coding	424	50	11.7925
>ENSP00000295926 pep:known chromosome:GRCh38:3:157147553:157160213:-1 gene:ENSG00000163660 transcript:ENST00000295926 gene_biotype:protein_coding transcript_biotype:protein_coding	526	31	11.7871
>ENSP00000272139 pep:known chromosome:GRCh38:1:228100731:228103462:-1 gene:ENSG00000143793 transcript:ENST00000272139 gene_biotype:protein_coding transcript_biotype:protein_coding	263	31	11.7871
>ENSP00000481302 pep:known chromosome:GRCh38:CHR_HSCHR17_2_CTG5:45429355:45432918:-1 gene:ENSG00000276907 transcript:ENST00000611188 gene_biotype:protein_coding transcript_biotype:protein_coding	263	62	11.7871
>ENSP00000436137 pep:known chromosome:GRCh38:17:45429352:45434421:-1 gene:ENSG00000159314 transcript:ENST00000528273 gene_biotype:protein_coding transcript_biotype:protein_coding	263	31	11.7871
>ENSP00000290470 pep:known chromosome:GRCh38:17:45429353:45432916:-1 gene:ENSG00000159314 transcript:ENST00000290470 gene_biotype:protein_coding transcript_biotype:protein_coding	263	31	11.7871
>ENSP00000309681 pep:known chromosome:GRCh38:19:55648035:55653161:1 gene:ENSG00000173581 transcript:ENST00000308964 gene_biotype:protein_coding transcript_biotype:protein_coding	280	33	11.7857
>ENSP00000465757 pep:known chromosome:GRCh38:19:55648143:55653161:1 gene:ENSG00000173581 transcript:ENST00000586790 gene_biotype:protein_coding transcript_biotype:protein_coding	280	33	11.7857
>ENSP00000466870 pep:known chromosome:GRCh38:19:55648233:55653161:1 gene:ENSG00000173581 transcript:ENST00000591578 gene_biotype:protein_coding transcript_biotype:protein_coding	280	33	11.7857
>ENSP00000468539 pep:known chromosome:GRCh38:19:55648233:55653161:1 gene:ENSG00000173581 transcript:ENST00000588740 gene_biotype:protein_coding transcript_biotype:protein_coding	280	33	11.7857
>ENSP00000452763 pep:putative chromosome:GRCh38:19:55385936:55403250:1 gene:ENSG00000108107 transcript:ENST00000560055 gene_biotype:protein_coding transcript_biotype:protein_coding	170	10	11.7647
>ENSP00000460831 pep:known chromosome:GRCh38:17:1482489:1486921:-1 gene:ENSG00000197879 transcript:ENST00000573853 gene_biotype:protein_coding transcript_biotype:protein_coding	170	12	11.7647
>ENSP00000405780 pep:putative chromosome:GRCh38:22:39230184:39241130:-1 gene:ENSG00000100311 transcript:ENST00000440375 gene_biotype:protein_coding transcript_biotype:protein_coding	136	16	11.7647
>ENSP00000408525 pep:known chromosome:GRCh38:14:103562979:103590527:1 gene:ENSG00000256053 transcript:ENST00000458117 gene_biotype:protein_coding transcript_biotype:nonsense_mediated_decay	119	10	11.7647
>ENSP00000478035 pep:novel scaffold:GRCh38:KI270721.1:2585:11802:1 gene:ENSG00000276345 transcript:ENST00000612848 gene_biotype:protein_coding transcript_biotype:protein_coding	153	10	11.7647
>ENSP00000391339 pep:known chromosome:GRCh38:22:31496519:31531105:1 gene:ENSG00000198089 transcript:ENST00000411518 gene_biotype:protein_coding transcript_biotype:nonsense_mediated_decay	102	20	11.7647
>ENSP00000485935 pep:known chromosome:GRCh38:22:31508285:31530634:1 gene:ENSG00000198089 transcript:ENST00000629688 gene_biotype:protein_coding transcript_biotype:protein_coding	102	4	11.7647
>ENSP00000380466 pep:known chromosome:GRCh38:11:1947278:1956609:1 gene:ENSG00000214026 transcript:ENST00000397298 gene_biotype:protein_coding transcript_biotype:protein_coding	153	16	11.7647
>ENSP00000370930 pep:known chromosome:GRCh38:11:1947278:1956609:1 gene:ENSG00000214026 transcript:ENST00000381519 gene_biotype:protein_coding transcript_biotype:protein_coding	153	18	11.7647
>ENSP00000433300 pep:known chromosome:GRCh38:CHR_HSCHR6_MHC_DBB_CTG1:32634703:32641893:-1 gene:ENSG00000233209 transcript:ENST00000490862 gene_biotype:protein_coding transcript_biotype:nonsense_mediated_decay	136	8	11.7647
>ENSP00000451759 pep:putative chromosome:GRCh38:14:67651261:67659845:-1 gene:ENSG00000100568 transcript:ENST00000556461 gene_biotype:protein_coding transcript_biotype:protein_coding	102	10	11.7647
>ENSP00000435701 pep:known chromosome:GRCh38:CHR_HSCHR6_MHC_MCF_CTG1:32690241:32697540:-1 gene:ENSG00000231286 transcript:ENST00000480749 gene_biotype:protein_coding transcript_biotype:nonsense_mediated_decay	136	10	11.7647
>ENSP00000452910 pep:known chromosome:GRCh38:19:8209326:8255724:1 gene:ENSG00000090661 transcript:ENST00000561053 gene_biotype:protein_coding transcript_biotype:protein_coding	136	6	11.7647
>ENSP00000436686 pep:known chromosome:GRCh38:6:32660107:32666638:-1 gene:ENSG00000179344 transcript:ENST00000484729 gene_biotype:protein_coding transcript_biotype:nonsense_mediated_decay	136	8	11.7647
>ENSP00000411476 pep:known chromosome:GRCh38:7:134745467:134960056:1 gene:ENSG00000122786 transcript:ENST00000436461 gene_biotype:protein_coding transcript_biotype:protein_coding	459	8	11.7647
>ENSP00000477558 pep:putative chromosome:GRCh38:7:75063314:75074228:-1 gene:ENSG00000274523 transcript:ENST00000615250 gene_biotype:protein_coding transcript_biotype:protein_coding	153	2	11.7647
>ENSP00000478142 pep:putative chromosome:GRCh38:17:38490462:38510060:1 gene:ENSG00000275832 transcript:ENST00000620329 gene_biotype:protein_coding transcript_biotype:protein_coding	136	2	11.7647
>ENSP00000420578 pep:putative chromosome:GRCh38:7:150368272:150374039:1 gene:ENSG00000214022 transcript:ENST00000479668 gene_biotype:protein_coding transcript_biotype:protein_coding	136	12	11.7647
>ENSP00000417982 pep:putative chromosome:GRCh38:7:150368812:150371803:1 gene:ENSG00000214022 transcript:ENST00000482680 gene_biotype:protein_coding transcript_biotype:protein_coding	136	12	11.7647
>ENSP00000420788 pep:known chromosome:GRCh38:X:2291502:2500589:-1 gene:ENSG00000169084 transcript:ENST00000478825 gene_biotype:protein_coding transcript_biotype:nonsense_mediated_decay	153	16	11.7647
>ENSP00000478281 pep:putative chromosome:GRCh38:1:16936791:16940093:1 gene:ENSG00000058453 transcript:ENST00000467715 gene_biotype:protein_coding transcript_biotype:protein_coding	204	16	11.7647
>ENSP00000462440 pep:putative chromosome:GRCh38:17:74432133:74439937:1 gene:ENSG00000170412 transcript:ENST00000582473 gene_biotype:protein_coding transcript_biotype:protein_coding	153	10	11.7647
>ENSP00000427311 pep:novel chromosome:GRCh38:4:41360631:41619936:1 gene:ENSG00000064042 transcript:ENST00000509638 gene_biotype:protein_coding transcript_biotype:protein_coding	153	2	11.7647
>ENSP00000451040 pep:known chromosome:GRCh38:14:74941834:74955784:-1 gene:ENSG00000119630 transcript:ENST00000555567 gene_biotype:protein_coding transcript_biotype:protein_coding	170	18	11.7647
>ENSP00000485512 pep:known chromosome:GRCh38:9:130892702:130896812:-1 gene:ENSG00000188710 transcript:ENST00000623824 gene_biotype:protein_coding transcript_biotype:protein_coding	136	10	11.7647
>ENSP00000345487 pep:known chromosome:GRCh38:9:130893428:130893838:-1 gene:ENSG00000188710 transcript:ENST00000343079 gene_biotype:protein_coding transcript_biotype:protein_coding	136	2	11.7647
>ENSP00000427954 pep:putative chromosome:GRCh38:8:26577062:26583965:1 gene:ENSG00000092964 transcript:ENST00000493789 gene_biotype:protein_coding transcript_biotype:protein_coding	170	10	11.7647
>ENSP00000384012 pep:putative chromosome:GRCh38:22:50530441:50532147:-1 gene:ENSG00000177989 transcript:ENST00000405135 gene_biotype:protein_coding transcript_biotype:protein_coding	281	33	11.7438
>ENSP00000464744 pep:novel chromosome:GRCh38:19:896504:913245:-1 gene:ENSG00000198858 transcript:ENST00000587975 gene_biotype:protein_coding transcript_biotype:protein_coding	247	29	11.7409
>ENSP00000393198 pep:known chromosome:GRCh38:1:998962:1000172:-1 gene:ENSG00000188290 transcript:ENST00000428771 gene_biotype:protein_coding transcript_biotype:protein_coding	247	29	11.7409
>ENSP00000480373 pep:known chromosome:GRCh38:X:52926402:52958494:-1 gene:ENSG00000268350 transcript:ENST00000613284 gene_biotype:protein_coding transcript_biotype:nonsense_mediated_decay	213	25	11.7371
>ENSP00000482142 pep:known chromosome:GRCh38:X:52947254:52958484:-1 gene:ENSG00000268350 transcript:ENST00000622447 gene_biotype:protein_coding transcript_biotype:protein_coding	213	25	11.7371
>ENSP00000481435 pep:known chromosome:GRCh38:X:52947254:52958501:-1 gene:ENSG00000268350 transcript:ENST00000617970 gene_biotype:protein_coding transcript_biotype:protein_coding	213	25	11.7371
>ENSP00000480518 pep:known chromosome:GRCh38:X:52947254:52995464:-1 gene:ENSG00000268350 transcript:ENST00000611661 gene_biotype:protein_coding transcript_biotype:protein_coding	213	25	11.7371
>ENSP00000471676 pep:known chromosome:GRCh38:X:52947258:52958414:-1 gene:ENSG00000268350 transcript:ENST00000596733 gene_biotype:protein_coding transcript_biotype:protein_coding	213	25	11.7371
>ENSP00000485247 pep:known chromosome:GRCh38:X:52947258:52995472:-1 gene:ENSG00000268350 transcript:ENST00000623782 gene_biotype:protein_coding transcript_biotype:protein_coding	213	25	11.7371
>ENSP00000479184 pep:known chromosome:GRCh38:X:52947258:52995472:-1 gene:ENSG00000268350 transcript:ENST00000615092 gene_biotype:protein_coding transcript_biotype:protein_coding	213	25	11.7371
>ENSP00000484167 pep:known chromosome:GRCh38:X:52947258:52995472:-1 gene:ENSG00000268350 transcript:ENST00000612915 gene_biotype:protein_coding transcript_biotype:protein_coding	213	25	11.7371
>ENSP00000483008 pep:known chromosome:GRCh38:X:52897313:52908560:1 gene:ENSG00000179304 transcript:ENST00000616419 gene_biotype:protein_coding transcript_biotype:protein_coding	213	25	11.7371
>ENSP00000469248 pep:known chromosome:GRCh38:X:52897400:52908556:1 gene:ENSG00000179304 transcript:ENST00000593751 gene_biotype:protein_coding transcript_biotype:protein_coding	213	25	11.7371
>ENSP00000424864 pep:known chromosome:GRCh38:X:52898550:52908560:1 gene:ENSG00000179304 transcript:ENST00000416841 gene_biotype:protein_coding transcript_biotype:protein_coding	213	25	11.7371
>ENSP00000422411 pep:known chromosome:GRCh38:X:52899383:52908560:1 gene:ENSG00000179304 transcript:ENST00000509613 gene_biotype:protein_coding transcript_biotype:protein_coding	213	25	11.7371
>ENSP00000414861 pep:known chromosome:GRCh38:X:48898260:48902793:1 gene:ENSG00000102103 transcript:ENST00000443648 gene_biotype:protein_coding transcript_biotype:protein_coding	213	25	11.7371
>ENSP00000301995 pep:known chromosome:GRCh38:20:35953617:35954626:-1 gene:ENSG00000171222 transcript:ENST00000305978 gene_biotype:protein_coding transcript_biotype:protein_coding	179	21	11.7318
>ENSP00000363103 pep:known chromosome:GRCh38:20:35953629:35959472:-1 gene:ENSG00000171222 transcript:ENST00000373991 gene_biotype:protein_coding transcript_biotype:protein_coding	179	21	11.7318
>ENSP00000481289 pep:known chromosome:GRCh38:20:35953617:35955359:-1 gene:ENSG00000171222 transcript:ENST00000615116 gene_biotype:protein_coding transcript_biotype:protein_coding	179	21	11.7318
>ENSP00000404026 pep:novel chromosome:GRCh38:2:74535644:74549459:-1 gene:ENSG00000115318 transcript:ENST00000420535 gene_biotype:protein_coding transcript_biotype:protein_coding	179	21	11.7318
>ENSP00000305906 pep:known chromosome:GRCh38:10:133230274:133231558:1 gene:ENSG00000171794 transcript:ENST00000304477 gene_biotype:protein_coding transcript_biotype:protein_coding	341	40	11.7302
>ENSP00000412056 pep:known chromosome:GRCh38:CHR_HSCHR6_MHC_MANN_CTG1:30389770:30391498:1 gene:ENSG00000239865 transcript:ENST00000411515 gene_biotype:protein_coding transcript_biotype:protein_coding	162	19	11.7284
>ENSP00000409799 pep:known chromosome:GRCh38:6:30345131:30346857:1 gene:ENSG00000241370 transcript:ENST00000433076 gene_biotype:protein_coding transcript_biotype:protein_coding	162	19	11.7284
>ENSP00000409193 pep:known chromosome:GRCh38:CHR_HSCHR6_MHC_COX_CTG1:30334931:30336657:1 gene:ENSG00000241863 transcript:ENST00000455025 gene_biotype:protein_coding transcript_biotype:protein_coding	162	19	11.7284
>ENSP00000401788 pep:known chromosome:GRCh38:CHR_HSCHR6_MHC_QBL_CTG1:30334620:30336346:1 gene:ENSG00000242726 transcript:ENST00000456870 gene_biotype:protein_coding transcript_biotype:protein_coding	162	19	11.7284
>ENSP00000408577 pep:known chromosome:GRCh38:CHR_HSCHR6_MHC_APD_CTG1:30409034:30410760:1 gene:ENSG00000241779 transcript:ENST00000412659 gene_biotype:protein_coding transcript_biotype:protein_coding	162	19	11.7284
>ENSP00000416194 pep:known chromosome:GRCh38:CHR_HSCHR6_MHC_DBB_CTG1:30335384:30337110:1 gene:ENSG00000243009 transcript:ENST00000430819 gene_biotype:protein_coding transcript_biotype:protein_coding	162	19	11.7284
>ENSP00000405834 pep:known chromosome:GRCh38:CHR_HSCHR6_MHC_SSTO_CTG1:30335053:30336779:1 gene:ENSG00000239927 transcript:ENST00000425575 gene_biotype:protein_coding transcript_biotype:protein_coding	162	19	11.7284
>ENSP00000389964 pep:putative chromosome:GRCh38:22:41911293:41914566:-1 gene:ENSG00000234965 transcript:ENST00000457093 gene_biotype:protein_coding transcript_biotype:protein_coding	162	19	11.7284
>ENSP00000454505 pep:known chromosome:GRCh38:16:22814497:22916319:1 gene:ENSG00000122254 transcript:ENST00000473392 gene_biotype:protein_coding transcript_biotype:nonsense_mediated_decay	162	19	11.7284
>ENSP00000411902 pep:novel chromosome:GRCh38:1:77888662:77935919:1 gene:ENSG00000162614 transcript:ENST00000440324 gene_biotype:protein_coding transcript_biotype:protein_coding	435	51	11.7241
>ENSP00000383146 pep:known chromosome:GRCh38:22:31496538:31618548:1 gene:ENSG00000198089 transcript:ENST00000400289 gene_biotype:protein_coding transcript_biotype:protein_coding	1160	136	11.7241
>ENSP00000228938 pep:novel chromosome:GRCh38:12:14881898:14885857:-1 gene:ENSG00000111341 transcript:ENST00000228938 gene_biotype:protein_coding transcript_biotype:protein_coding	128	15	11.7188
>ENSP00000361762 pep:known chromosome:GRCh38:X:103309346:103311046:-1 gene:ENSG00000133134 transcript:ENST00000372677 gene_biotype:protein_coding transcript_biotype:protein_coding	128	15	11.7188
>ENSP00000361759 pep:known chromosome:GRCh38:X:103309502:103311007:-1 gene:ENSG00000133134 transcript:ENST00000372674 gene_biotype:protein_coding transcript_biotype:protein_coding	128	15	11.7188
>ENSP00000453678 pep:known chromosome:GRCh38:14:24114861:24117718:1 gene:ENSG00000100897 transcript:ENST00000561001 gene_biotype:protein_coding transcript_biotype:protein_coding	128	15	11.7188
>ENSP00000426331 pep:putative chromosome:GRCh38:5:149345430:149349858:1 gene:ENSG00000164284 transcript:ENST00000513661 gene_biotype:protein_coding transcript_biotype:protein_coding	128	15	11.7188
>ENSP00000435457 pep:novel chromosome:GRCh38:11:75399542:75404109:1 gene:ENSG00000149273 transcript:ENST00000527273 gene_biotype:protein_coding transcript_biotype:protein_coding	128	15	11.7188
>ENSP00000361728 pep:known chromosome:GRCh38:X:103376395:103378077:1 gene:ENSG00000166681 transcript:ENST00000372645 gene_biotype:protein_coding transcript_biotype:protein_coding	111	13	11.7117
>ENSP00000361718 pep:known chromosome:GRCh38:X:103376407:103378060:1 gene:ENSG00000166681 transcript:ENST00000372635 gene_biotype:protein_coding transcript_biotype:protein_coding	111	13	11.7117
>ENSP00000392715 pep:novel chromosome:GRCh38:3:48295135:48301362:-1 gene:ENSG00000172113 transcript:ENST00000456495 gene_biotype:protein_coding transcript_biotype:protein_coding	111	13	11.7117
>ENSP00000471042 pep:known chromosome:GRCh38:19:19026014:19033434:-1 gene:ENSG00000064607 transcript:ENST00000594445 gene_biotype:protein_coding transcript_biotype:protein_coding	111	13	11.7117
>ENSP00000358013 pep:known chromosome:GRCh38:10:121961757:121975194:-1 gene:ENSG00000107672 transcript:ENST00000369017 gene_biotype:protein_coding transcript_biotype:protein_coding	316	37	11.7089
>ENSP00000431041 pep:known chromosome:GRCh38:8:22042398:22048806:1 gene:ENSG00000158815 transcript:ENST00000518533 gene_biotype:protein_coding transcript_biotype:protein_coding	205	24	11.7073
>ENSP00000413186 pep:known chromosome:GRCh38:1:109281155:109283122:-1 gene:ENSG00000134222 transcript:ENST00000418914 gene_biotype:protein_coding transcript_biotype:protein_coding	205	24	11.7073
>ENSP00000248114 pep:known chromosome:GRCh38:16:1984213:1987749:1 gene:ENSG00000127554 transcript:ENST00000248114 gene_biotype:protein_coding transcript_biotype:protein_coding	205	24	11.7073
>ENSP00000320228 pep:known chromosome:GRCh38:1:36155965:36180849:1 gene:ENSG00000116871 transcript:ENST00000316156 gene_biotype:protein_coding transcript_biotype:protein_coding	803	94	11.7061
>ENSP00000423100 pep:novel chromosome:GRCh38:4:2469097:2513811:1 gene:ENSG00000063978 transcript:ENST00000502316 gene_biotype:protein_coding transcript_biotype:protein_coding	188	11	11.7021
>ENSP00000417179 pep:putative chromosome:GRCh38:7:100586680:100591892:1 gene:ENSG00000106336 transcript:ENST00000466053 gene_biotype:protein_coding transcript_biotype:protein_coding	188	11	11.7021
>ENSP00000388748 pep:known chromosome:GRCh38:CHR_HSCHR6_MHC_QBL_CTG1:31143513:31150521:-1 gene:ENSG00000206457 transcript:ENST00000439820 gene_biotype:protein_coding transcript_biotype:protein_coding	188	22	11.7021
>ENSP00000390027 pep:known chromosome:GRCh38:6:31151092:31158081:-1 gene:ENSG00000204536 transcript:ENST00000448162 gene_biotype:protein_coding transcript_biotype:protein_coding	188	22	11.7021
>ENSP00000485347 pep:putative chromosome:GRCh38:9:127713972:127715604:-1 gene:ENSG00000187024 transcript:ENST00000456267 gene_biotype:protein_coding transcript_biotype:protein_coding	171	20	11.6959
>ENSP00000465320 pep:putative chromosome:GRCh38:17:44910619:44915504:-1 gene:ENSG00000131095 transcript:ENST00000592320 gene_biotype:protein_coding transcript_biotype:protein_coding	248	29	11.6935
>ENSP00000285697 pep:known chromosome:GRCh38:16:46802094:46831411:-1 gene:ENSG00000155330 transcript:ENST00000285697 gene_biotype:protein_coding transcript_biotype:protein_coding	154	9	11.6883
>ENSP00000404260 pep:known chromosome:GRCh38:CHR_HSCHR6_MHC_MANN_CTG1:30389800:30391498:1 gene:ENSG00000239865 transcript:ENST00000418043 gene_biotype:protein_coding transcript_biotype:protein_coding	154	9	11.6883
>ENSP00000403833 pep:known chromosome:GRCh38:6:30345159:30346857:1 gene:ENSG00000241370 transcript:ENST00000442966 gene_biotype:protein_coding transcript_biotype:protein_coding	154	18	11.6883
>ENSP00000454129 pep:known chromosome:GRCh38:14:24115238:24117718:1 gene:ENSG00000100897 transcript:ENST00000561041 gene_biotype:protein_coding transcript_biotype:protein_coding	154	9	11.6883
>ENSP00000399295 pep:known chromosome:GRCh38:CHR_HSCHR6_MHC_COX_CTG1:30334959:30336657:1 gene:ENSG00000241863 transcript:ENST00000424616 gene_biotype:protein_coding transcript_biotype:protein_coding	154	18	11.6883
>ENSP00000414284 pep:known chromosome:GRCh38:CHR_HSCHR6_MHC_QBL_CTG1:30334648:30336346:1 gene:ENSG00000242726 transcript:ENST00000434282 gene_biotype:protein_coding transcript_biotype:protein_coding	154	9	11.6883
>ENSP00000404312 pep:known chromosome:GRCh38:CHR_HSCHR6_MHC_APD_CTG1:30409062:30410760:1 gene:ENSG00000241779 transcript:ENST00000416977 gene_biotype:protein_coding transcript_biotype:protein_coding	154	9	11.6883
>ENSP00000398396 pep:known chromosome:GRCh38:CHR_HSCHR6_MHC_DBB_CTG1:30335412:30337110:1 gene:ENSG00000243009 transcript:ENST00000414187 gene_biotype:protein_coding transcript_biotype:protein_coding	154	9	11.6883
>ENSP00000365829 pep:known chromosome:GRCh38:CHR_HSCHR6_MHC_SSTO_CTG1:30335081:30336779:1 gene:ENSG00000239927 transcript:ENST00000376642 gene_biotype:protein_coding transcript_biotype:protein_coding	154	9	11.6883
>ENSP00000471584 pep:novel chromosome:GRCh38:19:17859921:17864153:1 gene:ENSG00000105640 transcript:ENST00000600147 gene_biotype:protein_coding transcript_biotype:protein_coding	154	18	11.6883
>ENSP00000418661 pep:known chromosome:GRCh38:9:127713510:127724873:-1 gene:ENSG00000187024 transcript:ENST00000419060 gene_biotype:protein_coding transcript_biotype:protein_coding	214	25	11.6822
>ENSP00000439469 pep:known chromosome:GRCh38:9:127713949:127715657:-1 gene:ENSG00000187024 transcript:ENST00000543175 gene_biotype:protein_coding transcript_biotype:protein_coding	214	25	11.6822
>ENSP00000465620 pep:known chromosome:GRCh38:19:36111202:36113711:1 gene:ENSG00000105261 transcript:ENST00000585332 gene_biotype:protein_coding transcript_biotype:protein_coding	214	25	11.6822
>ENSP00000263265 pep:known chromosome:GRCh38:19:48837097:48868632:-1 gene:ENSG00000105559 transcript:ENST00000263265 gene_biotype:protein_coding transcript_biotype:protein_coding	779	91	11.6816
>ENSP00000435515 pep:known chromosome:GRCh38:13:32401677:32411606:-1 gene:ENSG00000139597 transcript:ENST00000530622 gene_biotype:protein_coding transcript_biotype:protein_coding	137	16	11.6788
>ENSP00000461754 pep:putative chromosome:GRCh38:16:25164690:25178226:1 gene:ENSG00000205629 transcript:ENST00000575396 gene_biotype:protein_coding transcript_biotype:protein_coding	137	16	11.6788
>ENSP00000472520 pep:known chromosome:GRCh38:19:17936251:17943321:1 gene:ENSG00000007080 transcript:ENST00000596123 gene_biotype:protein_coding transcript_biotype:protein_coding	137	16	11.6788
>ENSP00000465528 pep:putative chromosome:GRCh38:19:45470265:45472553:1 gene:ENSG00000125740 transcript:ENST00000589593 gene_biotype:protein_coding transcript_biotype:protein_coding	137	16	11.6788
>ENSP00000375737 pep:putative chromosome:GRCh38:19:49114324:49118460:1 gene:ENSG00000104863 transcript:ENST00000391864 gene_biotype:protein_coding transcript_biotype:protein_coding	137	16	11.6788
>ENSP00000481223 pep:known chromosome:GRCh38:19:2096998:2098830:1 gene:ENSG00000099840 transcript:ENST00000591894 gene_biotype:protein_coding transcript_biotype:nonsense_mediated_decay	137	16	11.6788
>ENSP00000468290 pep:known chromosome:GRCh38:19:10543917:10553067:1 gene:ENSG00000130734 transcript:ENST00000588857 gene_biotype:protein_coding transcript_biotype:nonsense_mediated_decay	334	39	11.6766
>ENSP00000246785 pep:known chromosome:GRCh38:19:49665566:49673916:1 gene:ENSG00000126453 transcript:ENST00000246785 gene_biotype:protein_coding transcript_biotype:protein_coding	334	39	11.6766
>ENSP00000482218 pep:known chromosome:GRCh38:19:49665142:49673915:1 gene:ENSG00000126453 transcript:ENST00000616144 gene_biotype:protein_coding transcript_biotype:protein_coding	334	39	11.6766
>ENSP00000221922 pep:known chromosome:GRCh38:19:47256459:47271953:1 gene:ENSG00000105321 transcript:ENST00000221922 gene_biotype:protein_coding transcript_biotype:protein_coding	531	62	11.6761
>ENSP00000388164 pep:known chromosome:GRCh38:2:71331728:71349545:1 gene:ENSG00000075292 transcript:ENST00000437658 gene_biotype:protein_coding transcript_biotype:protein_coding	197	23	11.6751
>ENSP00000471075 pep:novel chromosome:GRCh38:19:50723523:50725469:1 gene:ENSG00000105472 transcript:ENST00000599973 gene_biotype:protein_coding transcript_biotype:protein_coding	317	37	11.6719
>ENSP00000361780 pep:known chromosome:GRCh38:X:103215092:103217246:1 gene:ENSG00000102409 transcript:ENST00000372695 gene_biotype:protein_coding transcript_biotype:protein_coding	120	14	11.6667
>ENSP00000361776 pep:known chromosome:GRCh38:X:103215124:103217099:1 gene:ENSG00000102409 transcript:ENST00000372691 gene_biotype:protein_coding transcript_biotype:protein_coding	120	14	11.6667
>ENSP00000386271 pep:putative chromosome:GRCh38:2:101002293:101018289:1 gene:ENSG00000071082 transcript:ENST00000409650 gene_biotype:protein_coding transcript_biotype:protein_coding	120	28	11.6667
>ENSP00000411541 pep:known chromosome:GRCh38:1:44626326:44636152:1 gene:ENSG00000187147 transcript:ENST00000453863 gene_biotype:protein_coding transcript_biotype:protein_coding	120	14	11.6667
>ENSP00000468856 pep:known chromosome:GRCh38:19:50825756:50831513:-1 gene:ENSG00000174562 transcript:ENST00000602114 gene_biotype:protein_coding transcript_biotype:nonsense_mediated_decay	120	14	11.6667
>ENSP00000414375 pep:known chromosome:GRCh38:2:26401938:26444899:1 gene:ENSG00000157856 transcript:ENST00000421869 gene_biotype:protein_coding transcript_biotype:nonsense_mediated_decay	120	14	11.6667
>ENSP00000452692 pep:known chromosome:GRCh38:15:64151739:64155833:1 gene:ENSG00000157734 transcript:ENST00000558466 gene_biotype:protein_coding transcript_biotype:nonsense_mediated_decay	120	7	11.6667
>ENSP00000469868 pep:known chromosome:GRCh38:19:40366880:40371818:1 gene:ENSG00000105223 transcript:ENST00000492243 gene_biotype:protein_coding transcript_biotype:nonsense_mediated_decay	120	14	11.6667
>ENSP00000395448 pep:putative chromosome:GRCh38:10:6089054:6112321:1 gene:ENSG00000134453 transcript:ENST00000437845 gene_biotype:protein_coding transcript_biotype:protein_coding	240	7	11.6667
>ENSP00000357609 pep:novel chromosome:GRCh38:10:132226820:132331847:-1 gene:ENSG00000165752 transcript:ENST00000368620 gene_biotype:protein_coding transcript_biotype:protein_coding	240	7	11.6667
>ENSP00000310801 pep:known chromosome:GRCh38:20:64083380:64084359:-1 gene:ENSG00000171695 transcript:ENST00000308906 gene_biotype:protein_coding transcript_biotype:protein_coding	240	28	11.6667
>ENSP00000347683 pep:known chromosome:GRCh38:19:48837097:48868454:-1 gene:ENSG00000105559 transcript:ENST00000355496 gene_biotype:protein_coding transcript_biotype:protein_coding	583	68	11.6638
>ENSP00000401199 pep:novel chromosome:GRCh38:22:31496387:31618446:1 gene:ENSG00000198089 transcript:ENST00000443011 gene_biotype:protein_coding transcript_biotype:protein_coding	1089	127	11.6621
>ENSP00000437314 pep:putative chromosome:GRCh38:16:18359834:18368364:-1 gene:ENSG00000233024 transcript:ENST00000528301 gene_biotype:protein_coding transcript_biotype:protein_coding	223	26	11.6592
>ENSP00000469507 pep:known chromosome:GRCh38:19:49464439:49468945:1 gene:ENSG00000161618 transcript:ENST00000600265 gene_biotype:protein_coding transcript_biotype:nonsense_mediated_decay	163	19	11.6564
>ENSP00000368242 pep:known chromosome:GRCh38:9:34610486:34612104:-1 gene:ENSG00000164967 transcript:ENST00000378959 gene_biotype:protein_coding transcript_biotype:protein_coding	163	19	11.6564
>ENSP00000297613 pep:known chromosome:GRCh38:9:34610486:34612104:-1 gene:ENSG00000164967 transcript:ENST00000297613 gene_biotype:protein_coding transcript_biotype:protein_coding	163	19	11.6564
>ENSP00000474753 pep:putative chromosome:GRCh38:10:126425552:126463376:-1 gene:ENSG00000154493 transcript:ENST00000480379 gene_biotype:protein_coding transcript_biotype:protein_coding	103	12	11.6505
>ENSP00000383382 pep:known chromosome:GRCh38:22:19722945:19724771:1 gene:ENSG00000203618 transcript:ENST00000366425 gene_biotype:protein_coding transcript_biotype:protein_coding	206	12	11.6505
>ENSP00000473251 pep:putative chromosome:GRCh38:19:39423428:39425512:1 gene:ENSG00000090924 transcript:ENST00000600210 gene_biotype:protein_coding transcript_biotype:protein_coding	103	24	11.6505
>ENSP00000480719 pep:known chromosome:GRCh38:X:153056409:153060467:1 gene:ENSG00000183837 transcript:ENST00000619635 gene_biotype:protein_coding transcript_biotype:protein_coding	455	53	11.6484
>ENSP00000376312 pep:known chromosome:GRCh38:14:105490183:105499186:1 gene:ENSG00000185347 transcript:ENST00000392527 gene_biotype:protein_coding transcript_biotype:protein_coding	352	41	11.6477
>ENSP00000301011 pep:known chromosome:GRCh38:16:88570381:88631966:1 gene:ENSG00000158545 transcript:ENST00000301011 gene_biotype:protein_coding transcript_biotype:protein_coding	953	111	11.6474
>ENSP00000445848 pep:putative chromosome:GRCh38:11:114400674:114408123:1 gene:ENSG00000076053 transcript:ENST00000545678 gene_biotype:protein_coding transcript_biotype:protein_coding	146	17	11.6438
>ENSP00000485655 pep:known chromosome:GRCh38:11:114400529:114410610:1 gene:ENSG00000076053 transcript:ENST00000624815 gene_biotype:protein_coding transcript_biotype:protein_coding	146	17	11.6438
>ENSP00000452853 pep:putative chromosome:GRCh38:15:59438231:59492389:1 gene:ENSG00000157470 transcript:ENST00000560474 gene_biotype:protein_coding transcript_biotype:protein_coding	146	17	11.6438
>ENSP00000423143 pep:putative chromosome:GRCh38:4:186163558:186167655:1 gene:ENSG00000109794 transcript:ENST00000510843 gene_biotype:protein_coding transcript_biotype:protein_coding	146	17	11.6438
>ENSP00000331363 pep:known chromosome:GRCh38:19:48170692:48197620:1 gene:ENSG00000185453 transcript:ENST00000328759 gene_biotype:protein_coding transcript_biotype:protein_coding	627	73	11.6427
>ENSP00000452119 pep:putative chromosome:GRCh38:14:68790189:68796214:-1 gene:ENSG00000185650 transcript:ENST00000553375 gene_biotype:protein_coding transcript_biotype:protein_coding	189	22	11.6402
>ENSP00000450160 pep:novel chromosome:GRCh38:12:57527912:57528712:1 gene:ENSG00000166987 transcript:ENST00000552163 gene_biotype:protein_coding transcript_biotype:protein_coding	189	22	11.6402
>ENSP00000484562 pep:novel chromosome:GRCh38:17:35768315:35779311:-1 gene:ENSG00000271447 transcript:ENST00000612292 gene_biotype:protein_coding transcript_biotype:protein_coding	189	22	11.6402
>ENSP00000387791 pep:known chromosome:GRCh38:1:109280986:109283122:-1 gene:ENSG00000134222 transcript:ENST00000429031 gene_biotype:protein_coding transcript_biotype:protein_coding	232	27	11.6379
>ENSP00000258214 pep:known chromosome:GRCh38:16:57512178:57536599:-1 gene:ENSG00000135736 transcript:ENST00000258214 gene_biotype:protein_coding transcript_biotype:protein_coding	550	64	11.6364
>ENSP00000482039 pep:known chromosome:GRCh38:11:65041154:65044827:1 gene:ENSG00000168061 transcript:ENST00000614106 gene_biotype:protein_coding transcript_biotype:protein_coding	404	47	11.6337
>ENSP00000335589 pep:novel chromosome:GRCh38:7:151114678:151123638:1 gene:ENSG00000133612 transcript:ENST00000335367 gene_biotype:protein_coding transcript_biotype:protein_coding	576	67	11.6319
>ENSP00000480314 pep:known chromosome:GRCh38:19:48170692:48197620:1 gene:ENSG00000185453 transcript:ENST00000614654 gene_biotype:protein_coding transcript_biotype:protein_coding	920	107	11.6304
>ENSP00000455892 pep:putative chromosome:GRCh38:16:88857168:88861049:1 gene:ENSG00000167515 transcript:ENST00000561840 gene_biotype:protein_coding transcript_biotype:protein_coding	129	10	11.6279
>ENSP00000476481 pep:putative chromosome:GRCh38:21:32576659:32585533:-1 gene:ENSG00000242220 transcript:ENST00000472557 gene_biotype:protein_coding transcript_biotype:protein_coding	129	5	11.6279
>ENSP00000386815 pep:putative chromosome:GRCh38:2:219229787:219236669:1 gene:ENSG00000163516 transcript:ENST00000409849 gene_biotype:protein_coding transcript_biotype:protein_coding	516	10	11.6279
>ENSP00000431020 pep:novel chromosome:GRCh38:6:56458060:56469956:-1 gene:ENSG00000151914 transcript:ENST00000523292 gene_biotype:protein_coding transcript_biotype:protein_coding	258	10	11.6279
>ENSP00000403177 pep:novel chromosome:GRCh38:2:23869670:23927065:-1 gene:ENSG00000119778 transcript:ENST00000439915 gene_biotype:protein_coding transcript_biotype:protein_coding	370	43	11.6216
>ENSP00000417451 pep:known chromosome:GRCh38:X:115189427:115192868:1 gene:ENSG00000175718 transcript:ENST00000424776 gene_biotype:protein_coding transcript_biotype:protein_coding	1067	124	11.6214
>ENSP00000352956 pep:known chromosome:GRCh38:14:22893206:22919184:-1 gene:ENSG00000100461 transcript:ENST00000359890 gene_biotype:protein_coding transcript_biotype:protein_coding	439	51	11.6173
>ENSP00000371504 pep:known chromosome:GRCh38:5:33987174:34008031:-1 gene:ENSG00000242110 transcript:ENST00000382072 gene_biotype:protein_coding transcript_biotype:protein_coding	198	23	11.6162
>ENSP00000357079 pep:known chromosome:GRCh38:1:159872364:159900163:-1 gene:ENSG00000213085 transcript:ENST00000368099 gene_biotype:protein_coding transcript_biotype:protein_coding	551	64	11.6152
>ENSP00000367528 pep:known chromosome:GRCh38:8:116938199:116944487:1 gene:ENSG00000205002 transcript:ENST00000378279 gene_biotype:protein_coding transcript_biotype:protein_coding	155	18	11.6129
>ENSP00000453666 pep:putative chromosome:GRCh38:15:88638953:88655511:1 gene:ENSG00000172183 transcript:ENST00000559876 gene_biotype:protein_coding transcript_biotype:protein_coding	155	18	11.6129
>ENSP00000225371 pep:known chromosome:GRCh38:17:58192737:58205174:1 gene:ENSG00000121053 transcript:ENST00000225371 gene_biotype:protein_coding transcript_biotype:protein_coding	715	83	11.6084
>ENSP00000453584 pep:putative chromosome:GRCh38:19:55386357:55387231:1 gene:ENSG00000108107 transcript:ENST00000558752 gene_biotype:protein_coding transcript_biotype:protein_coding	112	13	11.6071
>ENSP00000462008 pep:known chromosome:GRCh38:16:53314867:53324141:1 gene:ENSG00000177200 transcript:ENST00000564641 gene_biotype:protein_coding transcript_biotype:nonsense_mediated_decay	112	13	11.6071
>ENSP00000484005 pep:known chromosome:GRCh38:1:202462743:202581152:1 gene:ENSG00000077157 transcript:ENST00000290419 gene_biotype:protein_coding transcript_biotype:protein_coding	224	13	11.6071
>ENSP00000458604 pep:known chromosome:GRCh38:16:23552192:23557355:-1 gene:ENSG00000103356 transcript:ENST00000563499 gene_biotype:protein_coding transcript_biotype:nonsense_mediated_decay	112	13	11.6071
>ENSP00000452708 pep:known chromosome:GRCh38:15:40252548:40265974:1 gene:ENSG00000137843 transcript:ENST00000559617 gene_biotype:protein_coding transcript_biotype:protein_coding	112	13	11.6071
>ENSP00000351857 pep:known chromosome:GRCh38:4:25122255:25160394:-1 gene:ENSG00000109618 transcript:ENST00000358971 gene_biotype:protein_coding transcript_biotype:nonsense_mediated_decay	112	13	11.6071
>ENSP00000368095 pep:putative chromosome:GRCh38:17:29572430:29573157:1 gene:ENSG00000167543 transcript:ENST00000378818 gene_biotype:protein_coding transcript_biotype:protein_coding	112	26	11.6071
>ENSP00000416234 pep:known chromosome:GRCh38:20:58840504:58905480:1 gene:ENSG00000087460 transcript:ENST00000419558 gene_biotype:protein_coding transcript_biotype:protein_coding	112	13	11.6071
>ENSP00000368258 pep:novel chromosome:GRCh38:19:35742532:35745405:-1 gene:ENSG00000161265 transcript:ENST00000378975 gene_biotype:protein_coding transcript_biotype:protein_coding	181	21	11.6022
>ENSP00000473778 pep:known chromosome:GRCh38:14:104729734:104742001:1 gene:ENSG00000185100 transcript:ENST00000555486 gene_biotype:protein_coding transcript_biotype:nonsense_mediated_decay	181	21	11.6022
>ENSP00000384832 pep:known chromosome:GRCh38:17:73207353:73232371:-1 gene:ENSG00000133193 transcript:ENST00000405159 gene_biotype:protein_coding transcript_biotype:protein_coding	207	16	11.5942
>ENSP00000309226 pep:known chromosome:GRCh38:2:111120914:111165048:1 gene:ENSG00000153094 transcript:ENST00000308659 gene_biotype:protein_coding transcript_biotype:protein_coding	138	16	11.5942
>ENSP00000276925 pep:known chromosome:GRCh38:9:22002903:22009363:-1 gene:ENSG00000147883 transcript:ENST00000276925 gene_biotype:protein_coding transcript_biotype:protein_coding	138	16	11.5942
>ENSP00000450784 pep:putative chromosome:GRCh38:14:68789945:68796253:-1 gene:ENSG00000185650 transcript:ENST00000557086 gene_biotype:protein_coding transcript_biotype:protein_coding	207	16	11.5942
>ENSP00000433057 pep:known chromosome:GRCh38:11:721085:723345:1 gene:ENSG00000177106 transcript:ENST00000530452 gene_biotype:protein_coding transcript_biotype:nonsense_mediated_decay	138	24	11.5942
>ENSP00000464202 pep:putative chromosome:GRCh38:9:21967991:21974858:-1 gene:ENSG00000147889 transcript:ENST00000579122 gene_biotype:protein_coding transcript_biotype:protein_coding	138	16	11.5942
>ENSP00000433521 pep:putative chromosome:GRCh38:11:68030760:68036348:1 gene:ENSG00000110717 transcript:ENST00000525419 gene_biotype:protein_coding transcript_biotype:protein_coding	138	16	11.5942
>ENSP00000411106 pep:known chromosome:GRCh38:CHR_HSCHR6_MHC_COX_CTG1:30733058:30734407:-1 gene:ENSG00000237155 transcript:ENST00000416336 gene_biotype:protein_coding transcript_biotype:protein_coding	138	8	11.5942
>ENSP00000412861 pep:known chromosome:GRCh38:CHR_HSCHR6_MHC_MANN_CTG1:30787857:30789206:-1 gene:ENSG00000230128 transcript:ENST00000436988 gene_biotype:protein_coding transcript_biotype:protein_coding	138	8	11.5942
>ENSP00000398052 pep:known chromosome:GRCh38:CHR_HSCHR6_MHC_DBB_CTG1:30733457:30734806:-1 gene:ENSG00000227231 transcript:ENST00000429592 gene_biotype:protein_coding transcript_biotype:protein_coding	138	8	11.5942
>ENSP00000365557 pep:known chromosome:GRCh38:6:30743199:30744548:-1 gene:ENSG00000137331 transcript:ENST00000376377 gene_biotype:protein_coding transcript_biotype:protein_coding	138	8	11.5942
>ENSP00000383354 pep:known chromosome:GRCh38:CHR_HSCHR6_MHC_QBL_CTG1:30732716:30734065:-1 gene:ENSG00000206478 transcript:ENST00000400509 gene_biotype:protein_coding transcript_biotype:protein_coding	138	8	11.5942
>ENSP00000394148 pep:known chromosome:GRCh38:CHR_HSCHR6_MHC_SSTO_CTG1:30735460:30736809:-1 gene:ENSG00000235030 transcript:ENST00000446599 gene_biotype:protein_coding transcript_biotype:protein_coding	138	8	11.5942
>ENSP00000395605 pep:known chromosome:GRCh38:16:397200:410367:1 gene:ENSG00000103202 transcript:ENST00000444498 gene_biotype:protein_coding transcript_biotype:nonsense_mediated_decay	233	27	11.588
>ENSP00000481203 pep:known chromosome:GRCh38:22:41909554:41914667:-1 gene:ENSG00000234965 transcript:ENST00000621082 gene_biotype:protein_coding transcript_biotype:protein_coding	397	46	11.5869
>ENSP00000368419 pep:known chromosome:GRCh38:9:34379019:34381531:-1 gene:ENSG00000164972 transcript:ENST00000379124 gene_biotype:protein_coding transcript_biotype:protein_coding	164	19	11.5854
>ENSP00000368422 pep:known chromosome:GRCh38:9:34379019:34381560:-1 gene:ENSG00000164972 transcript:ENST00000379127 gene_biotype:protein_coding transcript_biotype:protein_coding	164	19	11.5854
>ENSP00000450521 pep:putative chromosome:GRCh38:14:76151919:76154978:1 gene:ENSG00000089916 transcript:ENST00000556109 gene_biotype:protein_coding transcript_biotype:protein_coding	164	19	11.5854
>ENSP00000390530 pep:known chromosome:GRCh38:7:99433380:99466163:-1 gene:ENSG00000106246 transcript:ENST00000430982 gene_biotype:protein_coding transcript_biotype:protein_coding	164	19	11.5854
>ENSP00000428931 pep:novel chromosome:GRCh38:8:143329387:143334866:-1 gene:ENSG00000184428 transcript:ENST00000522043 gene_biotype:protein_coding transcript_biotype:protein_coding	164	19	11.5854
>ENSP00000449657 pep:putative chromosome:GRCh38:12:48830057:48839855:-1 gene:ENSG00000174243 transcript:ENST00000550834 gene_biotype:protein_coding transcript_biotype:protein_coding	259	30	11.583
>ENSP00000333010 pep:known chromosome:GRCh38:14:105489855:105499575:1 gene:ENSG00000185347 transcript:ENST00000329886 gene_biotype:protein_coding transcript_biotype:protein_coding	354	41	11.5819
>ENSP00000315212 pep:known chromosome:GRCh38:4:2468937:2515855:1 gene:ENSG00000063978 transcript:ENST00000314289 gene_biotype:protein_coding transcript_biotype:protein_coding	190	22	11.5789
>ENSP00000424076 pep:known chromosome:GRCh38:4:2469453:2514474:1 gene:ENSG00000063978 transcript:ENST00000506706 gene_biotype:protein_coding transcript_biotype:protein_coding	190	22	11.5789
>ENSP00000426503 pep:known chromosome:GRCh38:4:2479853:2515854:1 gene:ENSG00000063978 transcript:ENST00000511600 gene_biotype:protein_coding transcript_biotype:protein_coding	190	22	11.5789
>ENSP00000399547 pep:known chromosome:GRCh38:15:40281444:40282586:-1 gene:ENSG00000230778 transcript:ENST00000434396 gene_biotype:protein_coding transcript_biotype:protein_coding	380	11	11.5789
>ENSP00000411435 pep:known chromosome:GRCh38:10:102419189:102422149:1 gene:ENSG00000107872 transcript:ENST00000432590 gene_biotype:protein_coding transcript_biotype:protein_coding	190	44	11.5789
>ENSP00000427729 pep:known chromosome:GRCh38:8:93730264:93741017:-1 gene:ENSG00000183808 transcript:ENST00000517700 gene_biotype:protein_coding transcript_biotype:protein_coding	881	102	11.5778
>ENSP00000487257 pep:known chromosome:GRCh38:8:93733405:93736410:-1 gene:ENSG00000183808 transcript:ENST00000627241 gene_biotype:protein_coding transcript_biotype:protein_coding	881	102	11.5778
>ENSP00000405937 pep:known chromosome:GRCh38:1:42682440:42697262:1 gene:ENSG00000065978 transcript:ENST00000332220 gene_biotype:protein_coding transcript_biotype:protein_coding	216	25	11.5741
>ENSP00000484773 pep:putative chromosome:GRCh38:16:89873641:89890633:1 gene:ENSG00000141002 transcript:ENST00000614813 gene_biotype:protein_coding transcript_biotype:protein_coding	216	25	11.5741
>ENSP00000457580 pep:novel chromosome:GRCh38:8:144353314:144354845:-1 gene:ENSG00000261587 transcript:ENST00000562477 gene_biotype:protein_coding transcript_biotype:protein_coding	216	25	11.5741
>ENSP00000409257 pep:known chromosome:GRCh38:3:197749878:197777001:1 gene:ENSG00000122068 transcript:ENST00000412924 gene_biotype:protein_coding transcript_biotype:nonsense_mediated_decay	121	14	11.5702
>ENSP00000430010 pep:known chromosome:GRCh38:8:107960737:108082836:-1 gene:ENSG00000147655 transcript:ENST00000521956 gene_biotype:protein_coding transcript_biotype:protein_coding	121	14	11.5702
>ENSP00000387163 pep:known chromosome:GRCh38:2:101002293:101006418:1 gene:ENSG00000071082 transcript:ENST00000409320 gene_biotype:protein_coding transcript_biotype:protein_coding	121	14	11.5702
>ENSP00000295864 pep:known chromosome:GRCh38:3:112990987:113000960:1 gene:ENSG00000163607 transcript:ENST00000295864 gene_biotype:protein_coding transcript_biotype:nonsense_mediated_decay	121	14	11.5702
>ENSP00000474667 pep:known chromosome:GRCh38:1:109279565:109283186:-1 gene:ENSG00000134222 transcript:ENST00000409138 gene_biotype:protein_coding transcript_biotype:protein_coding	363	28	11.5702
>ENSP00000413510 pep:known chromosome:GRCh38:CHR_HSCHR6_MHC_SSTO_CTG1:33554708:33556241:1 gene:ENSG00000225553 transcript:ENST00000419154 gene_biotype:protein_coding transcript_biotype:protein_coding	242	14	11.5702
>ENSP00000465104 pep:putative chromosome:GRCh38:19:38251865:38256532:-1 gene:ENSG00000167641 transcript:ENST00000591585 gene_biotype:protein_coding transcript_biotype:protein_coding	121	42	11.5702
>ENSP00000355385 pep:known chromosome:GRCh38:19:896503:913231:-1 gene:ENSG00000198858 transcript:ENST00000361574 gene_biotype:protein_coding transcript_biotype:protein_coding	268	31	11.5672
>ENSP00000473621 pep:known chromosome:GRCh38:19:49125351:49128945:1 gene:ENSG00000177380 transcript:ENST00000602509 gene_biotype:protein_coding transcript_biotype:protein_coding	147	17	11.5646
>ENSP00000432334 pep:known chromosome:GRCh38:11:827578:831986:1 gene:ENSG00000177685 transcript:ENST00000528542 gene_biotype:protein_coding transcript_biotype:protein_coding	294	17	11.5646
>ENSP00000409256 pep:known chromosome:GRCh38:11:828260:831991:1 gene:ENSG00000177685 transcript:ENST00000450448 gene_biotype:protein_coding transcript_biotype:protein_coding	294	34	11.5646
>ENSP00000458842 pep:known chromosome:GRCh38:16:2975749:2980401:-1 gene:ENSG00000127564 transcript:ENST00000572059 gene_biotype:protein_coding transcript_biotype:protein_coding	147	34	11.5646
>ENSP00000448947 pep:putative chromosome:GRCh38:12:49556544:49560302:-1 gene:ENSG00000187778 transcript:ENST00000551598 gene_biotype:protein_coding transcript_biotype:protein_coding	173	20	11.5607
>ENSP00000358700 pep:known chromosome:GRCh38:1:112467434:112530165:1 gene:ENSG00000134245 transcript:ENST00000369686 gene_biotype:protein_coding transcript_biotype:protein_coding	372	43	11.5591
>ENSP00000468497 pep:putative chromosome:GRCh38:19:14470782:14471862:1 gene:ENSG00000123143 transcript:ENST00000592960 gene_biotype:protein_coding transcript_biotype:protein_coding	225	26	11.5556
>ENSP00000453978 pep:novel chromosome:GRCh38:15:40738510:40755253:-1 gene:ENSG00000137824 transcript:ENST00000560460 gene_biotype:protein_coding transcript_biotype:protein_coding	251	29	11.5538
>ENSP00000358242 pep:known chromosome:GRCh38:6:99398051:99425308:-1 gene:ENSG00000132424 transcript:ENST00000369239 gene_biotype:protein_coding transcript_biotype:protein_coding	805	93	11.5528
>ENSP00000387997 pep:known chromosome:GRCh38:6:99399964:99425331:-1 gene:ENSG00000132424 transcript:ENST00000438806 gene_biotype:protein_coding transcript_biotype:protein_coding	805	93	11.5528
>ENSP00000415310 pep:known chromosome:GRCh38:1:154221328:154237136:1 gene:ENSG00000143569 transcript:ENST00000456325 gene_biotype:protein_coding transcript_biotype:protein_coding	234	3	11.5385
>ENSP00000434128 pep:known chromosome:GRCh38:8:69627804:69660051:1 gene:ENSG00000137573 transcript:ENST00000531512 gene_biotype:protein_coding transcript_biotype:nonsense_mediated_decay	130	6	11.5385
>ENSP00000456803 pep:novel chromosome:GRCh38:16:89873606:89893767:1 gene:ENSG00000141002 transcript:ENST00000561958 gene_biotype:protein_coding transcript_biotype:protein_coding	234	6	11.5385
>ENSP00000464069 pep:putative chromosome:GRCh38:17:16933065:16972118:-1 gene:ENSG00000240505 transcript:ENST00000579315 gene_biotype:protein_coding transcript_biotype:protein_coding	156	6	11.5385
>ENSP00000302276 pep:known chromosome:GRCh38:17:45160700:45170040:1 gene:ENSG00000168517 transcript:ENST00000307275 gene_biotype:protein_coding transcript_biotype:protein_coding	286	12	11.5385
>ENSP00000465727 pep:known chromosome:GRCh38:17:45161895:45170035:1 gene:ENSG00000168517 transcript:ENST00000591576 gene_biotype:protein_coding transcript_biotype:protein_coding	286	3	11.5385
>ENSP00000467517 pep:known chromosome:GRCh38:17:45161917:45170035:1 gene:ENSG00000168517 transcript:ENST00000592695 gene_biotype:protein_coding transcript_biotype:protein_coding	286	6	11.5385
>ENSP00000357399 pep:putative chromosome:GRCh38:6:124983364:125083722:1 gene:ENSG00000146373 transcript:ENST00000368414 gene_biotype:protein_coding transcript_biotype:protein_coding	104	18	11.5385
>ENSP00000429935 pep:putative chromosome:GRCh38:5:134142792:134151865:1 gene:ENSG00000081059 transcript:ENST00000520699 gene_biotype:protein_coding transcript_biotype:protein_coding	104	3	11.5385
>ENSP00000217260 pep:known chromosome:GRCh38:20:958452:1002261:-1 gene:ENSG00000101282 transcript:ENST00000217260 gene_biotype:protein_coding transcript_biotype:protein_coding	234	6	11.5385
>ENSP00000410661 pep:known chromosome:GRCh38:CHR_HSCHR6_MHC_QBL_CTG1:31260047:31261898:-1 gene:ENSG00000206452 transcript:ENST00000448362 gene_biotype:protein_coding transcript_biotype:protein_coding	260	21	11.5385
>ENSP00000411867 pep:known chromosome:GRCh38:CHR_HSCHR6_MHC_SSTO_CTG1:31263631:31265482:-1 gene:ENSG00000206435 transcript:ENST00000449884 gene_biotype:protein_coding transcript_biotype:protein_coding	260	6	11.5385
>ENSP00000390553 pep:putative chromosome:GRCh38:7:44566138:44569842:-1 gene:ENSG00000136271 transcript:ENST00000448192 gene_biotype:protein_coding transcript_biotype:protein_coding	182	6	11.5385
>ENSP00000468510 pep:putative chromosome:GRCh38:9:21970716:21971400:-1 gene:ENSG00000147889 transcript:ENST00000497750 gene_biotype:protein_coding transcript_biotype:protein_coding	104	9	11.5385
>ENSP00000394336 pep:putative chromosome:GRCh38:3:50047109:50058466:1 gene:ENSG00000004534 transcript:ENST00000446471 gene_biotype:protein_coding transcript_biotype:protein_coding	156	9	11.5385
>ENSP00000405961 pep:known chromosome:GRCh38:10:102420529:102422203:1 gene:ENSG00000107872 transcript:ENST00000440407 gene_biotype:protein_coding transcript_biotype:protein_coding	208	27	11.5385
>ENSP00000419587 pep:putative chromosome:GRCh38:7:100583982:100590357:1 gene:ENSG00000106336 transcript:ENST00000461079 gene_biotype:protein_coding transcript_biotype:protein_coding	130	33	11.5385
>ENSP00000452955 pep:known chromosome:GRCh38:15:66703259:66781313:1 gene:ENSG00000137834 transcript:ENST00000557916 gene_biotype:protein_coding transcript_biotype:nonsense_mediated_decay	338	6	11.5385
>ENSP00000452831 pep:novel chromosome:GRCh38:14:102928830:102930591:1 gene:ENSG00000166126 transcript:ENST00000559789 gene_biotype:protein_coding transcript_biotype:protein_coding	130	9	11.5385
>ENSP00000461177 pep:known chromosome:GRCh38:16:30834585:30894200:-1 gene:ENSG00000099385 transcript:ENST00000574418 gene_biotype:protein_coding transcript_biotype:nonsense_mediated_decay	104	3	11.5385
>ENSP00000362244 pep:known chromosome:GRCh38:1:36156202:36180840:1 gene:ENSG00000116871 transcript:ENST00000373151 gene_biotype:protein_coding transcript_biotype:protein_coding	841	97	11.5339
>ENSP00000293760 pep:known chromosome:GRCh38:6:33771202:33789136:-1 gene:ENSG00000161904 transcript:ENST00000293760 gene_biotype:protein_coding transcript_biotype:protein_coding	503	58	11.5308
>ENSP00000478539 pep:known chromosome:GRCh38:6:33771222:33789119:-1 gene:ENSG00000161904 transcript:ENST00000614475 gene_biotype:protein_coding transcript_biotype:protein_coding	503	58	11.5308
>ENSP00000477799 pep:known chromosome:GRCh38:CHR_HSCHR17_7_CTG4:38601223:38626137:-1 gene:ENSG00000276761 transcript:ENST00000614868 gene_biotype:protein_coding transcript_biotype:protein_coding	425	49	11.5294
>ENSP00000478070 pep:known chromosome:GRCh38:17:38800434:38825481:-1 gene:ENSG00000273559 transcript:ENST00000614790 gene_biotype:protein_coding transcript_biotype:protein_coding	425	49	11.5294
>ENSP00000479788 pep:known chromosome:GRCh38:5:178603589:178627001:-1 gene:ENSG00000113240 transcript:ENST00000611575 gene_biotype:protein_coding transcript_biotype:protein_coding	373	43	11.5282
>ENSP00000480678 pep:known chromosome:GRCh38:1:925741:944581:1 gene:ENSG00000187634 transcript:ENST00000618323 gene_biotype:protein_coding transcript_biotype:protein_coding	321	37	11.5265
>ENSP00000362743 pep:putative chromosome:GRCh38:2:231037490:231049714:1 gene:ENSG00000204128 transcript:ENST00000373640 gene_biotype:protein_coding transcript_biotype:protein_coding	295	34	11.5254
>ENSP00000290417 pep:known chromosome:GRCh38:20:3659292:3663399:-1 gene:ENSG00000125861 transcript:ENST00000290417 gene_biotype:protein_coding transcript_biotype:protein_coding	269	31	11.5242
>ENSP00000378127 pep:known chromosome:GRCh38:4:109815510:109824740:1 gene:ENSG00000109534 transcript:ENST00000394631 gene_biotype:protein_coding transcript_biotype:protein_coding	217	25	11.5207
>ENSP00000226796 pep:known chromosome:GRCh38:4:109815553:109824737:1 gene:ENSG00000109534 transcript:ENST00000226796 gene_biotype:protein_coding transcript_biotype:protein_coding	217	25	11.5207
>ENSP00000376792 pep:known chromosome:GRCh38:10:112447258:112818744:1 gene:ENSG00000151532 transcript:ENST00000393077 gene_biotype:protein_coding transcript_biotype:protein_coding	217	25	11.5207
>ENSP00000426803 pep:novel chromosome:GRCh38:5:181222499:181234326:1 gene:ENSG00000146063 transcript:ENST00000515499 gene_biotype:protein_coding transcript_biotype:protein_coding	191	22	11.5183
>ENSP00000388586 pep:known chromosome:GRCh38:CHR_HSCHR6_MHC_DBB_CTG1:31643407:31648462:-1 gene:ENSG00000233210 transcript:ENST00000419261 gene_biotype:protein_coding transcript_biotype:protein_coding	356	41	11.5169
>ENSP00000388687 pep:known chromosome:GRCh38:CHR_HSCHR6_MHC_DBB_CTG1:31644254:31647568:-1 gene:ENSG00000233210 transcript:ENST00000430994 gene_biotype:protein_coding transcript_biotype:protein_coding	356	41	11.5169
>ENSP00000390293 pep:known chromosome:GRCh38:CHR_HSCHR6_MHC_DBB_CTG1:31644254:31647808:-1 gene:ENSG00000233210 transcript:ENST00000419139 gene_biotype:protein_coding transcript_biotype:protein_coding	356	41	11.5169
>ENSP00000409855 pep:known chromosome:GRCh38:CHR_HSCHR6_MHC_DBB_CTG1:31644254:31648028:-1 gene:ENSG00000233210 transcript:ENST00000423886 gene_biotype:protein_coding transcript_biotype:protein_coding	356	41	11.5169
>ENSP00000414105 pep:known chromosome:GRCh38:CHR_HSCHR6_MHC_DBB_CTG1:31644254:31648039:-1 gene:ENSG00000233210 transcript:ENST00000426206 gene_biotype:protein_coding transcript_biotype:protein_coding	356	41	11.5169
>ENSP00000446156 pep:known chromosome:GRCh38:12:53066602:53079404:-1 gene:ENSG00000167778 transcript:ENST00000537540 gene_biotype:protein_coding transcript_biotype:nonsense_mediated_decay	165	19	11.5152
>ENSP00000442466 pep:known chromosome:GRCh38:12:31073860:31094633:1 gene:ENSG00000013573 transcript:ENST00000542129 gene_biotype:protein_coding transcript_biotype:nonsense_mediated_decay	304	35	11.5132
>ENSP00000464338 pep:known chromosome:GRCh38:17:18302604:18314944:-1 gene:ENSG00000177302 transcript:ENST00000461127 gene_biotype:protein_coding transcript_biotype:nonsense_mediated_decay	139	16	11.5108
>ENSP00000466200 pep:known chromosome:GRCh38:17:45161845:45169365:1 gene:ENSG00000168517 transcript:ENST00000589230 gene_biotype:protein_coding transcript_biotype:protein_coding	139	16	11.5108
>ENSP00000484252 pep:known chromosome:GRCh38:11:65945445:65959963:1 gene:ENSG00000175513 transcript:ENST00000532620 gene_biotype:protein_coding transcript_biotype:protein_coding	556	16	11.5108
>ENSP00000456189 pep:putative chromosome:GRCh38:16:1984258:1985009:1 gene:ENSG00000127554 transcript:ENST00000561710 gene_biotype:protein_coding transcript_biotype:protein_coding	139	64	11.5108
>ENSP00000455772 pep:known chromosome:GRCh38:16:87329336:87383763:-1 gene:ENSG00000103264 transcript:ENST00000565593 gene_biotype:protein_coding transcript_biotype:nonsense_mediated_decay	139	16	11.5108
>ENSP00000357975 pep:known chromosome:GRCh38:6:108211513:108261246:-1 gene:ENSG00000112335 transcript:ENST00000368979 gene_biotype:protein_coding transcript_biotype:nonsense_mediated_decay	113	13	11.5044
>ENSP00000468377 pep:known chromosome:GRCh38:19:13115464:13116748:-1 gene:ENSG00000104907 transcript:ENST00000586224 gene_biotype:protein_coding transcript_biotype:nonsense_mediated_decay	113	13	11.5044
>ENSP00000439613 pep:known chromosome:GRCh38:1:161166452:161170949:1 gene:ENSG00000143224 transcript:ENST00000539753 gene_biotype:protein_coding transcript_biotype:nonsense_mediated_decay	113	26	11.5044
>ENSP00000328300 pep:known chromosome:GRCh38:3:194622548:194633689:-1 gene:ENSG00000145014 transcript:ENST00000330115 gene_biotype:protein_coding transcript_biotype:protein_coding	113	13	11.5044
>ENSP00000460610 pep:putative chromosome:GRCh38:16:3020375:3022383:1 gene:ENSG00000006327 transcript:ENST00000575124 gene_biotype:protein_coding transcript_biotype:protein_coding	226	13	11.5044
>ENSP00000409860 pep:known chromosome:GRCh38:22:23772846:23780484:1 gene:ENSG00000099953 transcript:ENST00000428253 gene_biotype:protein_coding transcript_biotype:nonsense_mediated_decay	113	13	11.5044
>ENSP00000302105 pep:known chromosome:GRCh38:2:208160740:208163576:-1 gene:ENSG00000168582 transcript:ENST00000304502 gene_biotype:protein_coding transcript_biotype:protein_coding	174	20	11.4943
>ENSP00000282141 pep:known chromosome:GRCh38:2:208128137:208129830:-1 gene:ENSG00000163254 transcript:ENST00000282141 gene_biotype:protein_coding transcript_biotype:protein_coding	174	20	11.4943
>ENSP00000414791 pep:known chromosome:GRCh38:CHR_HSCHR6_MHC_COX_CTG1:31702759:31705211:1 gene:ENSG00000226603 transcript:ENST00000445443 gene_biotype:protein_coding transcript_biotype:protein_coding	174	20	11.4943
>ENSP00000389642 pep:novel chromosome:GRCh38:CHR_HSCHR6_MHC_MANN_CTG1:31754813:31757257:1 gene:ENSG00000225993 transcript:ENST00000456155 gene_biotype:protein_coding transcript_biotype:protein_coding	174	20	11.4943
>ENSP00000372907 pep:known chromosome:GRCh38:CHR_HSCHR6_MHC_QBL_CTG1:31705583:31708025:1 gene:ENSG00000206402 transcript:ENST00000383415 gene_biotype:protein_coding transcript_biotype:protein_coding	174	20	11.4943
>ENSP00000364984 pep:putative chromosome:GRCh38:6:31715356:31717804:1 gene:ENSG00000244355 transcript:ENST00000375824 gene_biotype:protein_coding transcript_biotype:protein_coding	174	50	11.4943
>ENSP00000411977 pep:putative chromosome:GRCh38:CHR_HSCHR6_MHC_MCF_CTG1:31791640:31794086:1 gene:ENSG00000236902 transcript:ENST00000439522 gene_biotype:protein_coding transcript_biotype:protein_coding	174	10	11.4943
>ENSP00000408650 pep:putative chromosome:GRCh38:CHR_HSCHR6_MHC_SSTO_CTG1:31706117:31708565:1 gene:ENSG00000235302 transcript:ENST00000430137 gene_biotype:protein_coding transcript_biotype:protein_coding	174	20	11.4943
>ENSP00000392479 pep:putative chromosome:GRCh38:CHR_HSCHR6_MHC_DBB_CTG1:31697525:31699973:1 gene:ENSG00000234443 transcript:ENST00000421590 gene_biotype:protein_coding transcript_biotype:protein_coding	174	20	11.4943
>ENSP00000340667 pep:known chromosome:GRCh38:11:43925342:43943273:1 gene:ENSG00000187479 transcript:ENST00000339446 gene_biotype:protein_coding transcript_biotype:protein_coding	435	20	11.4943
>ENSP00000431174 pep:known chromosome:GRCh38:11:68039029:68044204:1 gene:ENSG00000110719 transcript:ENST00000534673 gene_biotype:protein_coding transcript_biotype:nonsense_mediated_decay	174	40	11.4943
>ENSP00000390011 pep:known chromosome:GRCh38:19:51097606:51108370:-1 gene:ENSG00000142544 transcript:ENST00000421832 gene_biotype:protein_coding transcript_biotype:protein_coding	348	20	11.4943
>ENSP00000435313 pep:putative chromosome:GRCh38:8:144789809:144792153:-1 gene:ENSG00000161016 transcript:ENST00000533397 gene_biotype:protein_coding transcript_biotype:protein_coding	235	27	11.4894
>ENSP00000418658 pep:novel chromosome:GRCh38:4:1693447:1712317:-1 gene:ENSG00000163950 transcript:ENST00000488267 gene_biotype:protein_coding transcript_biotype:protein_coding	235	27	11.4894
>ENSP00000470081 pep:putative chromosome:GRCh38:19:35271001:35279247:1 gene:ENSG00000105698 transcript:ENST00000599625 gene_biotype:protein_coding transcript_biotype:protein_coding	148	17	11.4865
>ENSP00000487143 pep:novel chromosome:GRCh38:CHR_HSCHR14_1_CTG1:91573328:91575271:-1 gene:ENSG00000280633 transcript:ENST00000628411 gene_biotype:protein_coding transcript_biotype:protein_coding	148	17	11.4865
>ENSP00000394653 pep:known chromosome:GRCh38:3:51873721:51875584:-1 gene:ENSG00000214681 transcript:ENST00000446461 gene_biotype:protein_coding transcript_biotype:protein_coding	148	17	11.4865
>ENSP00000417686 pep:known chromosome:GRCh38:4:1692800:1712555:-1 gene:ENSG00000163950 transcript:ENST00000489418 gene_biotype:protein_coding transcript_biotype:protein_coding	270	31	11.4815
>ENSP00000448969 pep:putative chromosome:GRCh38:12:98593686:98594503:1 gene:ENSG00000075415 transcript:ENST00000551265 gene_biotype:protein_coding transcript_biotype:protein_coding	122	7	11.4754
>ENSP00000370813 pep:known chromosome:GRCh38:11:2129112:2138974:-1 gene:ENSG00000167244 transcript:ENST00000381406 gene_biotype:protein_coding transcript_biotype:protein_coding	183	7	11.4754
>ENSP00000370799 pep:known chromosome:GRCh38:11:2132640:2137287:-1 gene:ENSG00000167244 transcript:ENST00000381392 gene_biotype:protein_coding transcript_biotype:protein_coding	183	7	11.4754
>ENSP00000456167 pep:known chromosome:GRCh38:16:66934471:66944306:1 gene:ENSG00000172831 transcript:ENST00000568470 gene_biotype:protein_coding transcript_biotype:nonsense_mediated_decay	122	7	11.4754
>ENSP00000457721 pep:known chromosome:GRCh38:16:66935335:66938234:1 gene:ENSG00000172831 transcript:ENST00000570032 gene_biotype:protein_coding transcript_biotype:nonsense_mediated_decay	122	7	11.4754
>ENSP00000480368 pep:novel chromosome:GRCh38:19:1817179:1818735:-1 gene:ENSG00000079313 transcript:ENST00000588743 gene_biotype:protein_coding transcript_biotype:protein_coding	122	7	11.4754
>ENSP00000365950 pep:known chromosome:GRCh38:X:48574524:48579066:1 gene:ENSG00000102317 transcript:ENST00000376759 gene_biotype:protein_coding transcript_biotype:protein_coding	157	18	11.465
>ENSP00000365946 pep:known chromosome:GRCh38:X:48574952:48577868:1 gene:ENSG00000102317 transcript:ENST00000376755 gene_biotype:protein_coding transcript_biotype:protein_coding	157	18	11.465
>ENSP00000395457 pep:known chromosome:GRCh38:7:2222575:2232945:-1 gene:ENSG00000002822 transcript:ENST00000429779 gene_biotype:protein_coding transcript_biotype:protein_coding	157	18	11.465
>ENSP00000472524 pep:novel chromosome:GRCh38:19:39480841:39490119:1 gene:ENSG00000105197 transcript:ENST00000599794 gene_biotype:protein_coding transcript_biotype:protein_coding	157	18	11.465
>ENSP00000460036 pep:novel chromosome:GRCh38:16:4388013:4416629:-1 gene:ENSG00000262246 transcript:ENST00000571059 gene_biotype:protein_coding transcript_biotype:protein_coding	157	18	11.465
>ENSP00000427428 pep:known chromosome:GRCh38:4:164956948:164959122:1 gene:ENSG00000250486 transcript:ENST00000513876 gene_biotype:protein_coding transcript_biotype:protein_coding	157	18	11.465
>ENSP00000392215 pep:known chromosome:GRCh38:10:102419814:102421512:1 gene:ENSG00000107872 transcript:ENST00000457067 gene_biotype:protein_coding transcript_biotype:protein_coding	157	18	11.465
>ENSP00000416951 pep:novel chromosome:GRCh38:16:88570403:88631398:1 gene:ENSG00000158545 transcript:ENST00000452588 gene_biotype:protein_coding transcript_biotype:protein_coding	977	112	11.4637
>ENSP00000464843 pep:putative chromosome:GRCh38:19:55132835:55146949:-1 gene:ENSG00000105048 transcript:ENST00000587465 gene_biotype:protein_coding transcript_biotype:protein_coding	192	11	11.4583
>ENSP00000467980 pep:putative chromosome:GRCh38:19:55132865:55146942:-1 gene:ENSG00000105048 transcript:ENST00000585321 gene_biotype:protein_coding transcript_biotype:protein_coding	192	11	11.4583
>ENSP00000439640 pep:known chromosome:GRCh38:19:55132832:55149206:-1 gene:ENSG00000105048 transcript:ENST00000536926 gene_biotype:protein_coding transcript_biotype:protein_coding	192	33	11.4583
>ENSP00000484904 pep:known chromosome:GRCh38:CHR_HSCHR15_4_CTG8:31478417:31529455:1 gene:ENSG00000275746 transcript:ENST00000621843 gene_biotype:protein_coding transcript_biotype:protein_coding	288	11	11.4583
>ENSP00000302456 pep:known chromosome:GRCh38:15:31326855:31377899:1 gene:ENSG00000169926 transcript:ENST00000307145 gene_biotype:protein_coding transcript_biotype:protein_coding	288	11	11.4583
>ENSP00000469556 pep:known chromosome:GRCh38:19:7499642:7501399:1 gene:ENSG00000198723 transcript:ENST00000601176 gene_biotype:protein_coding transcript_biotype:protein_coding	192	11	11.4583
>ENSP00000480016 pep:putative chromosome:GRCh38:1:16922767:16954362:1 gene:ENSG00000058453 transcript:ENST00000467938 gene_biotype:protein_coding transcript_biotype:protein_coding	838	96	11.4558
>ENSP00000454475 pep:putative chromosome:GRCh38:16:89507502:89524154:1 gene:ENSG00000197912 transcript:ENST00000566371 gene_biotype:protein_coding transcript_biotype:protein_coding	131	15	11.4504
>ENSP00000422485 pep:known chromosome:GRCh38:5:55231152:55233597:-1 gene:ENSG00000152669 transcript:ENST00000501463 gene_biotype:protein_coding transcript_biotype:nonsense_mediated_decay	131	15	11.4504
>ENSP00000466722 pep:known chromosome:GRCh38:17:68512426:68525912:1 gene:ENSG00000108946 transcript:ENST00000585608 gene_biotype:protein_coding transcript_biotype:nonsense_mediated_decay	131	15	11.4504
>ENSP00000465830 pep:known chromosome:GRCh38:19:55076356:55085892:1 gene:ENSG00000131037 transcript:ENST00000587786 gene_biotype:protein_coding transcript_biotype:nonsense_mediated_decay	428	49	11.4486
>ENSP00000458870 pep:putative chromosome:GRCh38:16:2752638:2761707:1 gene:ENSG00000167978 transcript:ENST00000575009 gene_biotype:protein_coding transcript_biotype:protein_coding	297	34	11.4478
>ENSP00000435360 pep:known chromosome:GRCh38:11:576486:612043:1 gene:ENSG00000070047 transcript:ENST00000534320 gene_biotype:protein_coding transcript_biotype:nonsense_mediated_decay	1494	171	11.4458
[truncated: 79,798 more rows]
[truncated: 1 more columns]

## Sheet: Cat exome arginine %
protein (amino acid length ≥ 100)	size	n arginine	% arginine
>ENSFCAP00000019494 pep:known_by_projection chromosome:Felis_catus_6.2:A3:89202785:89213848:1 gene:ENSFCAG00000023608 transcript:ENSFCAT00000027389 gene_biotype:protein_coding transcript_biotype:protein_coding	155	39	25.1613
>ENSFCAP00000019386 pep:known_by_projection chromosome:Felis_catus_6.2:A3:111025380:111032427:1 gene:ENSFCAG00000031143 transcript:ENSFCAT00000024626 gene_biotype:protein_coding transcript_biotype:protein_coding	238	59	24.7899
>ENSFCAP00000022934 pep:novel chromosome:Felis_catus_6.2:X:60769473:60769967:-1 gene:ENSFCAG00000022629 transcript:ENSFCAT00000029933 gene_biotype:protein_coding transcript_biotype:protein_coding	164	37	22.561
>ENSFCAP00000021421 pep:known_by_projection chromosome:Felis_catus_6.2:C1:18038668:18042784:-1 gene:ENSFCAG00000029142 transcript:ENSFCAT00000029602 gene_biotype:protein_coding transcript_biotype:protein_coding	262	59	22.5191
>ENSFCAP00000012326 pep:known_by_projection chromosome:Felis_catus_6.2:C2:105625193:105956642:-1 gene:ENSFCAG00000013290 transcript:ENSFCAT00000013294 gene_biotype:protein_coding transcript_biotype:protein_coding	245	53	21.6327
>ENSFCAP00000009773 pep:known_by_projection chromosome:Felis_catus_6.2:C2:84017297:84024583:1 gene:ENSFCAG00000010526 transcript:ENSFCAT00000010529 gene_biotype:protein_coding transcript_biotype:protein_coding	290	62	21.3793
>ENSFCAP00000004969 pep:known_by_projection chromosome:Felis_catus_6.2:A2:115929157:115950116:-1 gene:ENSFCAG00000005361 transcript:ENSFCAT00000005360 gene_biotype:protein_coding transcript_biotype:protein_coding	282	59	20.922
>ENSFCAP00000006212 pep:known_by_projection chromosome:Felis_catus_6.2:E2:8288351:8303942:-1 gene:ENSFCAG00000006683 transcript:ENSFCAT00000006685 gene_biotype:protein_coding transcript_biotype:protein_coding	437	91	20.8238
>ENSFCAP00000008202 pep:known_by_projection chromosome:Felis_catus_6.2:B3:116839464:116843361:1 gene:ENSFCAG00000008848 transcript:ENSFCAT00000008850 gene_biotype:protein_coding transcript_biotype:protein_coding	272	56	20.5882
>ENSFCAP00000021687 pep:known_by_projection chromosome:Felis_catus_6.2:A3:16807357:16810430:-1 gene:ENSFCAG00000026088 transcript:ENSFCAT00000023859 gene_biotype:protein_coding transcript_biotype:protein_coding	341	70	20.5279
[truncated: 19,420 more rows]
[truncated: 1 more columns]

## Sheet: HHV-1 exome arginine %
protein	size	n arginine	% arginine	classification
[truncated: 83 more rows]

[truncated: 1 more sheets: FHV-1 exome arginine %]
